# Supplementary material for: Regionalization and Shaping Factors for Microbiomes and Core Resistomes in Atmospheric Particulate Matters
Source: mSystems. 2022 Sep 26;7(5):e00698-22. doi: 10.1128/msystems.00698-22 (PMC9600985; doi:10.1128/msystems.00698-22)
Supplement: TABLE S1 [file msystems.00698-22-s0003.xlsx]

## Sheet: Sheet2
Table S1: Detailed information of APM samples.
Regions	City	Sample number	DNA concentration (ng/uL)	Date	Sample type	Environmental parameters
						AQI	PM2.5 (μg/m³)	PM10 (μg/m³)	SO2 (%)	NO2 (%)	CO (%)	O3 (%)	Average temperature (°C)	Average humidity (%)	Wind speed (km/h)
Shannxi Province	Baoji	BJ162	8.62	2017.12.08	PM10	75	49	93	31	53	1	23	1	46	1
		BJ163	8.62	2017.12.08	PM2.5	75	49	93	31	53	1	23	1	46	1
		BJ164	1.86	2017.12.09	PM10	106	78	123	24	62	1	19	2	51	1
		BJ165	9.59	2017.12.09	PM2.5	106	78	123	24	62	1	19	2	51	1
		BJ166	4.75	2017.12.10	PM10	85	53	111	18	54	1	29	2	42	5
		BJ167	6.5	2017.12.10	PM2.5	85	53	111	18	54	1	29	2	42	5
	Xi'an	XA111	6.5	2017.11.13	PM10	176	134	223	19	90	2	15	6	92	1
		XA112	2.4	2017.11.13	PM2.5	176	134	223	19	90	2	15	6	92	1
		XA113	7.59	2017.11.14	PM10	187	142	208	23	81	2	13	6	86	1
		XA114	3.5	2017.11.14	PM2.5	187	142	208	23	81	2	13	6	86	1
		XA115	8.12	2017.11.15	PM10	182	139	199	28	81	2	15	6	76	1
		XA116	3.5	2017.11.15	PM2.5	182	139	199	28	81	2	15	6	76	1
	Xianyang	XY90	4.75	2017.10.27	PM2.5	119	89	162	18	74	1	27	12	83	5
		XY91	9.12	2017.10.28	PM10	110	64	143	15	54	1	18	12	75	5
		XY92	5.93	2017.10.28	PM2.5	110	64	143	15	54	1	18	12	75	5
		XY93	5.35	2017.10.29	PM10	77	28	103	16	49	1	24	10	57	5
		XY94	0.77	2017.10.29	PM2.5	77	28	103	16	49	1	24	10	57	5
	Weinan	WN26	5.35	2017.09.22	PM2.5	135	76	186	19	47	1	23	19	47	5
		WN27	5.35	2017.09.23	PM10	111	75	171	21	60	1	65	20	74	5
		WN28	6.5	2017.09.23	PM2.5	111	75	171	21	60	1	65	20	74	5
		WN29	6.5	2017.09.24	PM10	85	58	119	13	49	1	62	21	70	5
		WN30	4.75	2017.09.24	PM2.5	85	58	119	13	49	1	62	21	70	5
		WN31	4.75	2017.09.25	PM10	53	35	53	5	29	0	51	18	96	5
	Tongchuan	TC241	7.48	2017.01.16	PM2.5	198	154	221	47	58	2	19	0	65	5
		TC242	3.5	2017.01.17	PM10	147	112	162	40	51	1	37	0	55	5
		TC243	2.12	2017.01.17	PM2.5	147	112	162	40	51	1	37	0	55	5
		TC244	0.39	2017.01.18	PM10	159	124	189	63	57	2	28	0	52	5
		TC245	4.13	2017.01.18	PM2.5	159	124	189	63	57	2	28	0	52	5
Hong Kong Special Administration Region	Kowloon	JL117	1.41	2017.11.17	PM2.5	68	47	84	14	82	1	18	23	81	1
		JL118	4.13	2017.11.18	PM2.5	41	24	47	9	42	1	21	21	76	5
		JL121	5.93	2017.11.21	PM2.5	30	18	29	8	35	0	20	14	71	5
		JL124	4.13	2017.11.24	PM2.5	47	32	48	8	40	0	50	12	71	5
		JL127	1.69	2017.11.27	PM2.5	43	27	47	9	52	0	24	17	70	5
Tibet Autonomous Region	Lhasa	XZPm2.5	9.59	2018.02	PM2.5	46	17	52	5	11	0	83	4	21	5
		XZPm10	7.59	2018.02	PM10	46	17	52	5	11	0	83	4	21	5
Inner Mongolia Autonomous Region	Hohhot	NMG43	8.12	2018.03.17	PM2.5	121	82	129	20	46	1	39	4	54	11
		NMG44	8.12	2018.03.14	PM10	167	24	237	12	19	0	81	0	33	28
		NMG45	1.5	2018.03.13	PM10	167	91	280	32	69	1	35	9	18	11
		NMG46	5.35	2018.03.12	PM10	164	116	264	43	81	2	44	8	25	11
		NMG1688	1.16	2018.03.15	PM10	62	25	77	21	41	1	65	1	14	5
		NMG1689	3.5	2018.03.16	PM10	108	76	136	21	45	1	54	3	68	5
		NMG1690	7.05	2018.03.17	PM10	121	82	129	20	46	1	39	4	54	11
		NMG1681	6.5	2018.03.12	PM2.5	182	121	303	41	77	1	41	9	18	11
		NMG1680	4.13	2018.03.13	PM2.5	167	91	180	32	69	1	35	9	18	11
		NMG1691	9.66	2018.03.14	PM2.5	167	24	237	12	19	0	81	0	33	28
		NMG1692	7.59	2018.03.15	PM2.5	62	25	77	21	41	1	65	1	14	5
		NMG2793	5.35	2018.03.16	PM2.5	108	76	136	21	45	1	54	3	68	5
Guangdong Province	Guangzhou	GZ101	8.12	2017.11.17	PM2.5	46	30	46	7	33	0	59	24	80	5
		GZ105	11.07	2017.11.21	PM2.5	38	21	39	7	31	0	34	16	69	11
		GZ109	14.96	2017.11.27	PM2.5	46	29	47	7	32	0	41	19	70	5
		GZ113	1.46	2017.11.24	PM2.5	55	38	58	8	28	0	61	15	60	11
		GZ116	7.05	2017.11.18	PM2.5	46	32	48	7	37	0	36	22	79	5
		GZ250	5.93	2017.11.23	PM2.5	52	34	58	13	32	0	57	14	49	11
		GZ251	8.12	2017.11.21	PM2.5	30	18	29	8	35	0	20	14	71	5
		GZ252	12.02	2017.11.19	PM2.5	20	10	20	6	28	1	17	15	78	5
		GZ253	1.36	2017.11.17	PM2.5	68	47	84	14	82	0	18	23	81	1
		GZ254	4.75	2017.11.15	PM2.5	38	24	37	6	37	1	8	19	90	1
		GZ255	7.05	2017.11.13	PM2.5	55	39	54	8	47	0	17	21	87	5
		GZ256	2.26	2017.11.11	PM2.5	74	53	83	13	55	0	38	23	75	5
		GZ257	7.05	2017.11.09	PM2.5	61	43	66	9	56	0	35	22	77	1
		GZ302	3.5	2017.11.29	PM2.5	0	0	0	0	0	0	0	0	0	0
		GZ304	8.62	2017.11.27	PM2.5	43	27	47	9	52	0	24	17	70	5
		GZ305	3.5	2017.11.25	PM2.5	51	34	51	9	45	0	30	14	70	5
	Foshan	FS271	1.86	2017.11.07	PM2.5	49	33	44	7	44	0	25	18	94	11
		FS272	5.93	2017.11.09	PM2.5	68	49	76	15	55	0	41	22	78	5
		FS273	1.34	2017.11.11	PM2.5	87	64	101	21	60	1	41	24	78	5
		FS274	1.88	2017.11.13	PM2.5	55	38	51	7	52	0	14	21	94	5
		FS275	3.5	2017.11.15	PM2.5	45	30	43	10	42	1	4	19	97	5
		FS276	2.07	2017.11.17	PM2.5	66	43	81	14	62	0	19	23	87	5
		FS277	3.5	2017.11.19	PM2.5	25	12	25	8	34	0	12	14	91	11
		FS278	1.2	2017.11.21	PM2.5	33	17	34	9	36	0	15	13	78	11
		FS279	4.13	2017.11.23	PM2.5	54	35	60	13	30	0	51	14	57	11
		FS312	2.22	2017.11.25	PM2.5	54	36	56	11	42	0	30	13	76	11
		FS313	8.12	2017.11.27	PM2.5	51	31	58	13	53	0	27	17	74	5
		FS315	4.13	2017.11.30	PM2.5	0	0	0	0	0	0	0	0	0	0
	Shenzhen	SZ261	2.48	2017.11.09	PM2.5	54	37	57	7	30	0	77	23	77	5
		SZ262	9.59	2017.11.11	PM2.5	61	43	68	8	31	0	79	24	78	5
		SZ263	7.59	2017.11.13	PM2.5	41	28	36	5	32	0	38	21	91	5
		SZ264	5.35	2017.11.15	PM2.5	35	23	35	5	24	0	56	22	81	5
		SZ265	1.8	2017.11.17	PM2.5	46	30	46	7	33	0	59	24	80	5
		SZ266	1.9	2017.11.19	PM2.5	30	16	30	5	27	0	24	17	80	11
		SZ267	1.45	2017.11.21	PM2.5	38	21	39	7	31	0	34	16	69	11
		SZ268	10.13	2017.11.23	PM2.5	56	38	60	9	27	0	67	16	52	11
		SZ269	0.71	2017.11.25	PM2.5	55	38	56	7	32	0	41	16	68	5
		SZ306	7.05	2017.11.27	PM2.5	46	29	47	7	32	0	41	19	70	5
		SZ307	4.75	2017.11.29	PM2.5	0	0	0	0	0	0	0	0	0	0
	Heshan	HS291	2.18	2017.11.07	PM2.5	80	54	67	6	37	0	25	19	89	11
		HS292	5.93	2017.11.09	PM2.5	80	56	88	14	48	0	52	23	75	11
		HS293	1.05	2017.11.11	PM2.5	109	82	138	25	67	1	61	24	77	5
		HS294	1.35	2017.11.13	PM2.5	46	29	43	10	40	1	24	21	92	11
		HS295	2.47	2017.11.15	PM2.5	46	29	44	7	46	1	2	21	95	19
		HS296	3.5	2017.11.17	PM2.5	57	37	65	14	33	0	36	23	87	5
		HS297	3.5	2017.11.19	PM2.5	33	11	33	7	35	1	13	16	86	11
		HS298	1.16	2017.11.21	PM2.5	38	22	39	11	41	0	15	14	74	11
		HS299	4.75	2017.11.23	PM2.5	57	37	64	14	35	0	53	15	52	19
		HS324	3.5	2017.11.25	PM2.5	62	45	59	14	48	0	31	14	71	11
		HS325	5.35	2017.11.27	PM2.5	59	41	64	14	59	1	18	18	70	11
		HS326	2.48	2017.11.28	PM2.5	91	67	99	16	80	1	27	20	78	5
		HS327	4.75	2017.11.29	PM2.5	83	60	102	21	83	1	35	22	78	5
	Dongguan	DG281	1.05	2017.11.07	PM2.5	54	38	39	8	35	0	27	20	83	5
		DG282	7.05	2017.11.09	PM2.5	66	47	59	12	39	0	53	23	76	5
		DG283	2.13	2017.11.11	PM2.5	92	68	86	13	49	1	45	24	78	5
		DG284	3.5	2017.11.13	PM2.5	59	42	43	7	39	1	22	20	95	5
		DG285	2.38	2017.11.15	PM2.5	66	48	53	10	40	1	8	20	96	5
		DG286	3.5	2017.11.17	PM2.5	66	47	61	10	61	0	36	23	84	5
		DG287	3.5	2017.11.19	PM2.5	22	13	20	8	30	1	17	16	80	11
		DG288	5.93	2017.11.21	PM2.5	31	20	29	9	37	0	21	15	76	5
		DG289	2.48	2017.11.23	PM2.5	49	34	48	10	29	0	62	15	54	11
		DG318	4.75	2017.11.25	PM2.5	46	32	40	9	32	0	37	15	75	11
		DG319	5.35	2017.11.27	PM2.5	47	32	44	16	35	1	26	17	74	5
		DG320	1.35	2017.11.29	PM2.5	77	56	75	14	52	1	46	23	76	5
		DG321	5.93	2017.11.29	PM2.5	77	56	75	14	52	1	46	23	76	5
