# Supplementary material for: Regionalization and Shaping Factors for Microbiomes and Core Resistomes in Atmospheric Particulate Matters
Source: mSystems. 2022 Sep 26;7(5):e00698-22. doi: 10.1128/msystems.00698-22 (PMC9600985; doi:10.1128/msystems.00698-22)
Supplement: TABLE S4 [file msystems.00698-22-s0006.xlsx]

## Sheet: otu-relative
Table S4. Microbiomic composition of each APM sample.
Taxonomy	BJ162	BJ163	BJ164	BJ165	BJ166	BJ167	XA111	XA112	XA113	XA114	XA115	XA116	XY90	XY91	XY92	XY93	XY94	WN26	WN27	WN28	WN29	WN30	WN31	TC241	TC242	TC243	TC244	TC245	JL117	JL118	JL121	JL124	JL127	XZPm2.5	XZPm10	NMG43	NMG44	NMG45	NMG46	NMG1688	NMG1689	NMG1690	NMG1681	NMG1680	NMG1691	NMG1692	NMG2793	GZ101	GZ105
Bradyrhizobium_elkanii	0.00672558	0.00592025	0.00539788	0.009751	0.00513669	0.00363486	0.0105999	0.0180002	0.0195891	0.0215915	0.00985983	0.0129941	0.0170207	0.011514	0.0104257	0.29795	0.010404	0.00652969	0.0160848	0.0388516	0.0214827	0.0138865	0.00659499	0.00800975	0.0122976	0.0133641	0.00916333	0.0132553	0.698328	0.286305	0.358066	0.68429	0.515497	0.596161	0.497628	0.75764	0.405864	0.860221	0.0930263	0.80794	0.829075	0.705272	0.45057	0.800344	0.694519	0.773681	0.582383	0.0104693	0.00707383
Sphingomonas_echinoides	0.000130594	0.00317778	0.000631203	0.00163242	0.000587672	0.000130594	0.00402664	0.00034825	0.000391781	0.00520199	0.00552847	0.00933745	0.00143653	0.0108175	0.00174125	0.008358	0.000914156	0.000370016	0.00154536	0.000174125	0.000239422	0.00592025	0.00698677	0.0158018	0.000261188	0.00404841	0.000914156	0.00263364	0.0970747	0.160195	0.397919	0.0123629	0.0597684	0.0160413	0.0418988	0.0165201	0.0127329	0.0237898	0.0984242	0.0417247	0.096857	0.170577	0.42184	0.0858001	0.162023	0.0614226	0.143936	0.00148006	0.00034825
Escherichia_coli	0.422884	0.653012	0.784041	0.775596	0.792269	0.776663	0.0360221	0.0140388	0.490902	0.0464261	0.0525205	0.0285347	0.23237	0.0473838	0.336997	0.096487	0.0912415	0.0409847	0.0262276	0.0089892	0.06928	0.136971	0.0518893	0.0312554	0.0884337	0.0561989	0.052934	0.175932	0.0163242	0.0131464	0.0186749	0.0377416	0.0308637	0.0973359	0.0521069	0.0229845	0.0270111	0.00946805	0.0339544	0.0279688	0.0126676	0.0134729	0.0101645	0.00757444	0.0145177	0.0196761	0.0364574	0.0371104	0.126154
Aeromonas_veronii	0.00259011	0.000282953	0.00232892	0.00235069	0.000108828	0.000282953	0.000108828	0.000674734	0.00228539	0.00174125	0.00189361	0.00115358	0.0484285	0.000914156	0.0138212	0.01319	0.00282953	0.000565906	0.0048102	0.000370016	0.00444019	0.00102298	0.0124064	0.000370016	0.00311248	0.000304719	0.0035478	0.00298189	0.00154536	0.00222009	0.00108828	0.00309072	0.000914156	0.0375675	0.0398529	0.00108828	0.000935922	0.000413547	0.00113181	0.000478844	0.000783563	0.0197632	0.00119711	0.00167595	0.000522375	0.000914156	0.000500609	0.000587672	0.000304719
Lolium_perenne	0.000195891	0.00794445	0.000261188	0.00235069	0.000435313	0.000195891	0.0242687	0.000957688	0.00226363	0.000326484	0.000130594	0.0119493	0.00165419	0.000326484	0.000108828	0.00363486	0.000108828	0.000108828	0.000522375	0.0268806	0.101188	0.00726972	0.000935922	0.00587672	0.0035478	0.00104475	0.00219833	0.00935922	0.000391781	0.000892391	0.00235069	0.00154536	0.00265541	0.000631203	0.00317778	0.000674734	0.000957688	0.000631203	0.00106652	0.00359133	0.000108828	0.000761797	0.000827094	0.0143218	0.00115358	0.000783563	0.000674734	0.000805328	0.00539788
Cutibacterium_acnes	0.0313207	0.00922863	0.00872802	0.00385252	0.0134076	0.00217656	0.0357392	0.00988159	0.00578966	0.018849	0.0806417	0.006965	0.0222445	0.0408758	0.00568083	0.0120146	0.00814034	0.0393958	0.16568	0.086649	0.0276641	0.00311248	0.0266629	0.0262711	0.0137994	0.0124935	0.023311	0.0315819	0.00322131	0.00326484	0.00315602	0.00672558	0.0659716	0.00792269	0.0135165	0.00241598	0.0021548	0.00232892	0.025814	0.00106652	0.00117534	0.000827094	0.000457078	0.000522375	0.000522375	0.000522375	0.00163242	0.00555024	0.0062032
Rhodococcus_erythropolis	0.000174125	0.000522375	0.000174125	0.000282953	0.00150183	0.000304719	0.00115358	0.0752002	0.00807505	0.0363486	0.0281865	0.0034825	0.00211127	0.0117317	0.00167595	0.00650792	0.0346944	0.0210474	0.0496692	0.00306895	0.00167595	0.00130594	0.00761797	0.000217656	0.000152359	0.000805328	0.000152359	0.000631203	0.00378722	0.279427	0.00276423	0.00230716	0.00666028	0.00276423	0.00489727	0.00444019	0.0027207	0.00150183	4.35313e-05	6.52969e-05	0	2.17656e-05	0	4.35313e-05	4.35313e-05	0	0	0.00274247	0.000370016
Pseudomonas_aeruginosa	0.0165419	0.00232892	0.00450548	0.00430959	0.00474491	0.00300366	0.0232457	0.00491903	0.00755267	0.00722619	0.00881508	0.00861919	0.0573307	0.00243775	0.0195673	0.0172384	0.0113834	0.00228539	0.0129941	0.00263364	0.010121	0.00624674	0.0561989	0.0157148	0.0248128	0.00319955	0.0122758	0.0062032	0.00298189	0.00796622	0.00444019	0.00940275	0.00185008	0.00576789	0.00609438	0.00387428	0.00169772	0.00134947	0.00339544	0.0014583	0.000914156	0.00165419	0.0034825	0.00152359	0.0041137	0.00428783	0.00668205	0.0331055	0.0109916
Prevotella_copri	2.17656e-05	0.00631203	0	0.0034825	0	4.35313e-05	0.000217656	2.17656e-05	2.17656e-05	2.17656e-05	4.35313e-05	0.00539788	6.52969e-05	8.70625e-05	0	0.00130594	0	2.17656e-05	0.000152359	0	0	0	8.70625e-05	0.000152359	0.00328661	0.000217656	2.17656e-05	0.000130594	0.000326484	0.000174125	0.000108828	2.17656e-05	0.000152359	0.000304719	0.00034825	0	0.000239422	4.35313e-05	0	0	2.17656e-05	0	0	0.00185008	0	0	0	0	4.35313e-05
Moraxella_osloensis	0.00204597	0.0103604	0.00224186	0.00171948	0.0034172	0.00128417	0.127721	0.0167378	0.00596378	0.0116446	0.00298189	0.00189361	0.0049408	0.108328	0.00811858	0.0048102	0.0133206	0.00282953	0.0186314	0.0355215	0.0245734	0.00259011	0.00798799	0.00148006	0.00274247	0.0077268	0.00222009	0.00167595	0.00219833	0.000848859	0.000500609	0.000500609	0.00938099	0.000674734	0.00108828	0.00108828	0.00158889	0.00326484	0.00454902	0.000152359	4.35313e-05	0.000152359	8.70625e-05	8.70625e-05	0.0013277	0.000108828	0.000544141	0.00298189	0.00576789
Delftia_tsuruhatensis	0.00942452	0.00448372	0.00126241	0.0109046	0.00126241	0.00180655	0.0148224	0.0173907	0.00578966	0.00539788	0.0089892	0.00302542	0.0104257	0.0157148	0.00304719	0.0691929	0.00374369	0.00400488	0.023311	0.00265541	0.00594202	0.00498433	0.0125152	0.00522375	0.00426606	0.00844506	0.00378722	0.0294707	0.00119711	0.00235069	0.001393	0.000935922	0.00561553	0.001393	0.00568083	0.00108828	0.00119711	0.000848859	0.0135165	0.000783563	0.000544141	0.000761797	0.00156713	0.000631203	0.00237245	0.000957688	0.00211127	0.00502786	0.00298189
Sphingomonas_paucimobilis	6.52969e-05	0.000652969	0.000435313	0.000435313	0.000457078	0.000108828	0.00639909	0.000370016	0.00100122	0.00853213	0.000740031	0.000391781	0.000457078	0.00106652	0.001393	0.00363486	0.00143653	0.000239422	0.0283388	0.000391781	0.00165419	0.00211127	0.00583319	0.000827094	0.000631203	0.000457078	0.00938099	0.00106652	0.00102298	0.00117534	0.00102298	0.000413547	0.000108828	0.00130594	0.00154536	0.000413547	0.00111005	0.00119711	0.00211127	0.000609438	0.000239422	0.000370016	0.000631203	0.000740031	0.000848859	0.000370016	0.00111005	0.000478844	0.000282953
Anaerococcus_prevotii	0	2.17656e-05	0	0	0	0	0	0	6.52969e-05	0	0	0	0	2.17656e-05	0	0	0	0	0	4.35313e-05	0.000914156	0	4.35313e-05	4.35313e-05	4.35313e-05	0.000130594	0	2.17656e-05	0	2.17656e-05	2.17656e-05	0	0.000848859	0	2.17656e-05	0	2.17656e-05	0	0	0	0	0	0	2.17656e-05	2.17656e-05	0	0	2.17656e-05	4.35313e-05
Deinococcus_wulumuqiensis	6.52969e-05	0.00228539	0.000108828	0.000108828	2.17656e-05	4.35313e-05	6.52969e-05	0	0.000587672	8.70625e-05	2.17656e-05	2.17656e-05	4.35313e-05	2.17656e-05	4.35313e-05	0.000217656	0	0	0	0	0.00034825	0.000108828	6.52969e-05	4.35313e-05	0	4.35313e-05	0	0.00400488	8.70625e-05	4.35313e-05	6.52969e-05	0.000261188	4.35313e-05	0.000261188	0.000239422	0	2.17656e-05	0.000195891	0	0.000217656	6.52969e-05	0	0	6.52969e-05	0.00130594	0.000195891	4.35313e-05	6.52969e-05	0
Thermus_scotoductus	0.00639909	0.00337367	0.00531081	0.00522375	0.00781386	0.0111875	0.0272506	0.0297971	0.00539788	0.00435313	0.00444019	0.00282953	0.0358698	0.00217656	0.00509316	0.004179	0.00322131	0.00115358	0.00189361	0.00407017	0.0116664	0.0082927	0.0445325	0.0102298	0.0314296	0.0434442	0.019219	0.0250958	0.00319955	0.00694324	0.00485373	0.00959864	0.00433136	0.00241598	0.00178478	0.00315602	0.00102298	0.000587672	0.000413547	0.000108828	0.000152359	0.000108828	0.000957688	0.000130594	0.000326484	0.00592025	0.0317778	0.0758097	0.00705206
Acinetobacter_lwoffii	0.00200244	0.0027207	0.000587672	0.000152359	0.000195891	0.001393	0.000848859	0.000848859	0.00326484	0.00500609	0.00232892	0.00237245	0.00276423	0.0314513	0.0021548	0.00248128	0.00130594	0.0155189	0.0241598	0.000544141	0.005572	0.00152359	0.0152359	0.00452725	0.0034825	0.00291659	0.00100122	0.00117534	0.00200244	0.00237245	0.00154536	0.00154536	0.00433136	0.00156713	0.0006965	0.000870625	0.00248128	0.000631203	0.00572436	0.000522375	0.000217656	0.00124064	0.00104475	0.000435313	0.00450548	0.00100122	0.00034825	0.00169772	0.00213303
Pseudoxanthomonas_mexicana	0.000239422	0.00171948	6.52969e-05	0.000108828	6.52969e-05	0.000108828	0.00389605	0.00522375	0.000152359	0.00150183	0.000130594	0.000217656	0.000631203	0.00378722	0.000957688	0.000174125	0.000130594	0.000108828	0.000391781	0.000957688	0.00137123	0.00705206	0.00121888	0.000827094	0.00339544	0.0179349	0.000827094	0.000827094	0.000587672	6.52969e-05	4.35313e-05	0.000239422	0.00152359	0.000108828	0.000108828	2.17656e-05	0.000108828	4.35313e-05	0.00111005	0.000326484	0.000108828	0.000304719	0.000522375	0.000195891	0.000413547	0.000239422	0.00176302	0.000740031	0.00393958
Bacteroides_stercoris	0	0.00343897	0	0	0	2.17656e-05	0.000979453	0.000217656	0.000217656	0.000370016	0.000239422	0.0585495	0.000282953	0.000370016	0.000152359	0.000478844	0.000239422	0.000413547	0.00400488	0.000261188	0.000304719	0.000174125	6.52969e-05	0.00322131	0.000108828	0.000435313	0.000152359	0.000304719	0	0	0.000478844	2.17656e-05	8.70625e-05	0	4.35313e-05	0	0	0.000478844	0	0	0	0	6.52969e-05	2.17656e-05	0	0	0	4.35313e-05	0.00034825
Pseudomonas_xanthomarina	6.52969e-05	6.52969e-05	0.000239422	0.000718266	4.35313e-05	0.00206773	8.70625e-05	0.000544141	0.00465784	0.0014583	0.00888038	0.00250305	0.00154536	0.000870625	0.00137123	0.00400488	0.000805328	0.0545011	0.000761797	0.000457078	0.0112746	0.00117534	0.00126241	0.00100122	0.00108828	0.000370016	0.00276423	0.00420077	0.000174125	0.000391781	0.000304719	0.000326484	0.000152359	0.000413547	0.000783563	6.52969e-05	0.00169772	4.35313e-05	0.000457078	0.00034825	0.000108828	0.000152359	0.000457078	0.000261188	0.000217656	0.000522375	0.00474491	0.00117534	0.00243775
Peptoniphilus_sp_EL1	0	2.17656e-05	0	0	0	0	0	8.70625e-05	0	2.17656e-05	0	0.00367839	0	0	4.35313e-05	4.35313e-05	0	0	0	0	0	0	0	2.17656e-05	0	4.35313e-05	2.17656e-05	2.17656e-05	4.35313e-05	6.52969e-05	8.70625e-05	0	0.000805328	0.000326484	0.00141477	2.17656e-05	4.35313e-05	0	4.35313e-05	0	0	0	0	0	0	0	0	0	0
Chryseobacterium_soldanellicola	0.000217656	0	0.000130594	0	2.17656e-05	2.17656e-05	0	0.001393	0.0394611	0.000478844	0.000391781	0.000609438	0.00124064	0.000391781	0.0014583	0.000587672	0.000195891	0.000500609	0.00100122	0.000457078	0.0055067	0.000239422	0.000217656	0.000892391	0.00293836	0	0.00476667	6.52969e-05	0.000108828	0.000217656	0.000261188	0.000413547	2.17656e-05	0.000761797	0.000108828	8.70625e-05	0.000239422	0.000108828	0.00161066	0.000174125	0.000500609	0.000435313	0.000914156	0.000217656	8.70625e-05	0.00124064	0.0014583	0.000108828	8.70625e-05
Prevotella_bivia	0	0	4.35313e-05	0	0	0	0	0	0.000130594	0	0	0	0	2.17656e-05	0.00152359	4.35313e-05	0	0	6.52969e-05	0	0.00916333	4.35313e-05	0	6.52969e-05	0	2.17656e-05	2.17656e-05	0.000108828	0	0	0	0	0	2.17656e-05	0	0	0	0	0	0	0	0	0.00034825	0	0	0	0	0	2.17656e-05
Brevundimonas_vesicularis	0.000631203	0.000805328	0.000326484	0.000631203	0.000609438	0.000370016	0.00544141	0.00916333	0.00217656	0.000870625	0.0101645	0.0174125	0.00191538	0.00100122	0.000435313	0.00226363	0.000391781	0.000435313	0.000674734	0.044576	0.0034172	0.00219833	0.0091198	0.00509316	0.00655145	0.0208732	0.00106652	0.0120582	0.000261188	0.00171948	0.00193714	0.000718266	0.00204597	0.000195891	0.0014583	0.000500609	0.000544141	0.000500609	0.000827094	0.000108828	6.52969e-05	0.000195891	0.000674734	0.000217656	0.00034825	0.000587672	0.00319955	0.00241598	0.00117534
Pseudochrobactrum_saccharolyticum	0.000174125	0.000130594	0.00034825	0.000478844	0.000326484	6.52969e-05	6.52969e-05	0.000761797	0.000631203	0.0440754	0.0076615	0.000805328	0.00121888	0.000674734	0.000870625	0.00191538	0.00269894	0.000217656	0.000413547	0.000500609	0.000609438	0.00191538	0.00437489	0.00211127	0.00128417	0.00034825	0.000282953	0.0119276	0.00200244	0.00104475	0.000478844	0.000217656	0.000609438	0.000130594	0.00126241	0.000282953	0.000174125	6.52969e-05	2.17656e-05	2.17656e-05	0	0	0.000174125	4.35313e-05	8.70625e-05	6.52969e-05	6.52969e-05	0.00137123	0.000261188
Clostridium_disporicum	0.000413547	0.000413547	0.000652969	0.000370016	0	0.000108828	0.000565906	8.70625e-05	0.000239422	0.000413547	0.000174125	0.000130594	0.000652969	6.52969e-05	0.00130594	0.00176302	0.000239422	0.000152359	0.0144741	0.000370016	0.000740031	0.000979453	0.000391781	0.000304719	0.00576789	0.000282953	0.0105781	0.00106652	0.000174125	0.000326484	6.52969e-05	0.000457078	8.70625e-05	0.0006965	0.00174125	2.17656e-05	0.00185008	0.000391781	6.52969e-05	2.17656e-05	4.35313e-05	4.35313e-05	0	4.35313e-05	2.17656e-05	0.000108828	0	0.0006965	0.000391781
Neisseria_subflava	0	0	2.17656e-05	0.0013277	0	0.000304719	0	2.17656e-05	8.70625e-05	0.00583319	4.35313e-05	4.35313e-05	0.000152359	0	2.17656e-05	0.00217656	6.52969e-05	4.35313e-05	4.35313e-05	0.00034825	0.000827094	0.000892391	0.000544141	0.000587672	0.000587672	0.000217656	0.000282953	0.0382857	0.000108828	4.35313e-05	2.17656e-05	0	4.35313e-05	0.000217656	0.00121888	0	2.17656e-05	0	0	0	0	0	0	0	2.17656e-05	0	0	0.000522375	0.000326484
Lactobacillus_animalis	8.70625e-05	0.00206773	0.000195891	0.000174125	0.000631203	0.000674734	0.0041137	8.70625e-05	0.000108828	0.00319955	0.00864095	0.000130594	0.000195891	0.000435313	0.00143653	0.000413547	0.000108828	0.000848859	0.000413547	0.00100122	0.00232892	0.0195238	0.00335191	0.00126241	0.000848859	0.00137123	0.00198067	0.00106652	0.00313425	0.000848859	8.70625e-05	4.35313e-05	0.00141477	0.000195891	0.000195891	0.000108828	0.00128417	0.000261188	0.000957688	8.70625e-05	0.000239422	0.000195891	0.000261188	0.000239422	0.000370016	0.000413547	0.000261188	0.000783563	0.0373498
Lactobacillus_iners	4.35313e-05	0.000239422	4.35313e-05	4.35313e-05	0	0.000783563	0	0	0.000892391	0	2.17656e-05	2.17656e-05	0.000108828	4.35313e-05	2.17656e-05	6.52969e-05	0	6.52969e-05	0	0.000282953	0.00720442	0.000587672	0.000478844	0.000282953	0.000391781	0.000413547	0.000304719	0.000282953	2.17656e-05	0.000239422	0.000217656	6.52969e-05	2.17656e-05	0.000565906	8.70625e-05	4.35313e-05	0.000108828	0	0	6.52969e-05	0.000326484	0	0.00108828	6.52969e-05	6.52969e-05	0	2.17656e-05	0.000174125	0.00034825
Rhodococcus_aerolatus	0	0	0	0	0	0	0	0	0	0	0	0	0	0	0	0	0	0	0	0	0	0	0	0	0	0	0	0	0	0	0	0	0	0	0	0	0	0	0	2.17656e-05	0	0	0	0	0	0	0	0	0
Arthrobacter_globiformis	0.000326484	0.000326484	0.000740031	0.000217656	0.000195891	0.000370016	0.004179	0.0134076	0.0152359	0.00346073	0.00694324	0.0130594	0.00143653	0.00108828	0.00130594	0.00211127	0.00219833	0.000848859	0.000652969	0.000805328	0.0048755	0.000609438	0.000370016	0.0020242	0.000522375	0.00393958	0.000544141	0.000565906	0.000805328	0.000805328	0.00171948	0.000239422	0.000457078	0.00280777	0.00489727	0.000652969	0.0108828	0.000326484	0.000261188	0.000326484	8.70625e-05	0.000195891	0.000217656	0.00269894	0.000957688	2.17656e-05	2.17656e-05	0.00180655	0.000652969
Corynebacterium_tuberculostearicum	0.000174125	0.000740031	0.000674734	0.000217656	0.000152359	0.000195891	0.000282953	0.000631203	0.00964217	0.0143435	0.00724795	0.00248128	0.00230716	0.00596378	0.00152359	0.00141477	0.00496256	0.00644263	0.00868449	0.000304719	0.00328661	0.000761797	0.00435313	0.00437489	0.000174125	0.00280777	0.000370016	0.000304719	0.000740031	0.000892391	0.000957688	0.000239422	0.00670381	0.000892391	0.00148006	0.000413547	0.000239422	8.70625e-05	0.0251828	0.000152359	2.17656e-05	0.000130594	6.52969e-05	0	0.000195891	0.000108828	6.52969e-05	0.000587672	0.000217656
Myroides_odoratimimus	0.00607261	2.17656e-05	0.00548494	6.52969e-05	0.0021548	0.000282953	0.00222009	0.000217656	0.000370016	0.000935922	0.000195891	0.00115358	0.00742208	6.52969e-05	0.0048755	0.000587672	0.000282953	0.000261188	0.000217656	0.00106652	0.00211127	0.00226363	0.00352603	0.0266629	0.0306895	0.000195891	0.00106652	0.000435313	0.00230716	0.000130594	0.000914156	0.00100122	4.35313e-05	0.000435313	0.000217656	0.000195891	0.000261188	0.000195891	0.00940275	0.000108828	2.17656e-05	0.000261188	8.70625e-05	2.17656e-05	0	0.000522375	0.000587672	0.00363486	0.00472314
Corynebacterium_jeikeium	0.000108828	0.000217656	0	0	0	0	0	0.000130594	0.000239422	0.000217656	0.000108828	6.52969e-05	0.00274247	0.00404841	4.35313e-05	0.000174125	8.70625e-05	6.52969e-05	8.70625e-05	0	4.35313e-05	0	4.35313e-05	4.35313e-05	0.000195891	0.00507139	8.70625e-05	6.52969e-05	0	0	0	4.35313e-05	0.000413547	0.000130594	0.000304719	0	0	0	0.00304719	2.17656e-05	0	0	0	0	8.70625e-05	0	0	8.70625e-05	2.17656e-05
Herbaspirillum_frisingense	0.000152359	0.000282953	0.000130594	0.000217656	0.000108828	0.000261188	0.00452725	0.000174125	8.70625e-05	0.000217656	2.17656e-05	0.000108828	8.70625e-05	0.00389605	0.000152359	0.000609438	4.35313e-05	0.000261188	0.000457078	4.35313e-05	4.35313e-05	0.000152359	2.17656e-05	0	2.17656e-05	0.000261188	6.52969e-05	0.000130594	0.000174125	8.70625e-05	0.000108828	0.000108828	0.000282953	0.000413547	0.00034825	8.70625e-05	0.00548494	0.000435313	6.52969e-05	0.000130594	0.000195891	0	2.17656e-05	0.000174125	0	4.35313e-05	2.17656e-05	2.17656e-05	0.000282953
Anoxybacillus_rupiensis	0.000239422	0.000282953	0.000261188	0.000718266	0.000174125	0.000282953	0.0206556	6.52969e-05	0.000326484	0.000152359	0.000195891	0.000130594	0.000413547	0.000130594	8.70625e-05	0.000282953	6.52969e-05	0.000261188	0.0273159	6.52969e-05	0.000457078	8.70625e-05	0.00261188	0.000130594	0.000500609	6.52969e-05	0.000108828	0.000195891	2.17656e-05	0.000130594	2.17656e-05	8.70625e-05	2.17656e-05	2.17656e-05	6.52969e-05	2.17656e-05	0.000827094	0.000740031	0	2.17656e-05	0	2.17656e-05	0	0	0	4.35313e-05	0	0	6.52969e-05
Bacillus_mycoides	4.35313e-05	0	0.000304719	8.70625e-05	0	0	0.000652969	0.000130594	0.00034825	0.000326484	0.000195891	0.000152359	0.00108828	0.000239422	0.000740031	0.000740031	8.70625e-05	0.000108828	0.0268153	0	0	0	0	0	0.000239422	0	0.000435313	0.000130594	2.17656e-05	0.000108828	0.000108828	8.70625e-05	0.000174125	0.00235069	0.000326484	8.70625e-05	0.000500609	0.000457078	0	0	2.17656e-05	0	0	8.70625e-05	8.70625e-05	0	0	0	2.17656e-05
Parageobacillus_thermoglucosidans	0	2.17656e-05	2.17656e-05	2.17656e-05	2.17656e-05	0	8.70625e-05	0	8.70625e-05	2.17656e-05	0	0	0	0	0	0	0	0	4.35313e-05	0	0.000326484	2.17656e-05	2.17656e-05	4.35313e-05	2.17656e-05	0	6.52969e-05	0	0	0	4.35313e-05	0	0	0	0	0	0	0	4.35313e-05	2.17656e-05	2.17656e-05	2.17656e-05	0.000108828	0	0.000152359	0.000108828	0	0	0
Geobacillus_stearothermophilus	0	0	0	8.70625e-05	0	0	0	2.17656e-05	2.17656e-05	2.17656e-05	8.70625e-05	8.70625e-05	0.000108828	4.35313e-05	4.35313e-05	0.000674734	2.17656e-05	4.35313e-05	2.17656e-05	0	0	0	2.17656e-05	0	0	0	2.17656e-05	0.000108828	0	4.35313e-05	0	0	2.17656e-05	8.70625e-05	0.000108828	0	4.35313e-05	0	0	0	0	0	0	0	0	0	0	0	4.35313e-05
Blastococcus_aggregatus	0	0	0.00150183	6.52969e-05	0	0.000108828	0	2.17656e-05	0	2.17656e-05	4.35313e-05	4.35313e-05	6.52969e-05	2.17656e-05	0.001393	0.000261188	0	6.52969e-05	0	0.000370016	0.000827094	0.000435313	0.000370016	0.000435313	0.000413547	0.000304719	0.0256834	0.000631203	0.000174125	4.35313e-05	6.52969e-05	8.70625e-05	0.000195891	0.00204597	0.00174125	0.000130594	0.00335191	0	0	0	0.000130594	0	0	0	2.17656e-05	2.17656e-05	0	0.000391781	0.00034825
Streptococcus_agalactiae	0.000195891	0.000805328	0.000152359	8.70625e-05	0.000108828	4.35313e-05	2.17656e-05	0.00148006	4.35313e-05	2.17656e-05	6.52969e-05	6.52969e-05	0.000457078	0.000108828	0.000174125	0.000435313	4.35313e-05	0.00313425	6.52969e-05	0.022288	0.000587672	0.000370016	0.000282953	0.000304719	0.00204597	0.000370016	0.00380898	0.000544141	0.000195891	2.17656e-05	4.35313e-05	0.000130594	4.35313e-05	0.000500609	0.000326484	0	0.000130594	2.17656e-05	0.00509316	2.17656e-05	2.17656e-05	2.17656e-05	0.000108828	2.17656e-05	4.35313e-05	2.17656e-05	6.52969e-05	0.000522375	0.000370016
Bambusa_oldhamii	0	0	0.000391781	0	0	0.000195891	0.000478844	0	4.35313e-05	0	0	0	6.52969e-05	0	0	4.35313e-05	0	0	0	0	0.0021548	8.70625e-05	0	4.35313e-05	0.00165419	4.35313e-05	0	6.52969e-05	0	0	0.000282953	2.17656e-05	0	0.000326484	0.000326484	6.52969e-05	2.17656e-05	6.52969e-05	0	0.000457078	0	6.52969e-05	2.17656e-05	0.000217656	2.17656e-05	0.000108828	0	4.35313e-05	4.35313e-05
Lactobacillus_aviarius	0	0	0	0	2.17656e-05	0.000130594	6.52969e-05	0	0.000500609	0	0	0	0	0	0	0	0	0	0	0.000217656	0.00361309	0.000217656	0.000130594	0.000174125	8.70625e-05	0.000152359	0.000152359	0.000174125	0	0	0	0	0	0	0	0	2.17656e-05	0	0	0	0	0	0	0	0	0	0	4.35313e-05	0.000195891
Deinococcus_sp_Lab-1	6.52969e-05	6.52969e-05	0	2.17656e-05	0	0	0	8.70625e-05	0.00200244	0.000174125	2.17656e-05	4.35313e-05	6.52969e-05	0.00163242	4.35313e-05	0.00034825	4.35313e-05	2.17656e-05	0.000108828	4.35313e-05	0.000261188	0.000152359	6.52969e-05	4.35313e-05	0.0006965	2.17656e-05	0	0.0048755	0	4.35313e-05	0	4.35313e-05	4.35313e-05	0	0.000217656	0	0	0.000108828	0	0	0	0	2.17656e-05	4.35313e-05	0.000108828	0	0	0	4.35313e-05
Lactobacillus_gasseri	6.52969e-05	0.000565906	0.000174125	0.000478844	8.70625e-05	0.00130594	0.00315602	0.00522375	0.0006965	0.00152359	0.000304719	0.000130594	0.000108828	0.000174125	0.00165419	0.000631203	0.00111005	0.000261188	0.000217656	0.000761797	0.00121888	0.00583319	0.000457078	0.000522375	0.000370016	0.000413547	0.000522375	0.000391781	0.00108828	4.35313e-05	0	0	4.35313e-05	0.000108828	0.000108828	6.52969e-05	0.000261188	8.70625e-05	0.00269894	0.000152359	4.35313e-05	0	0.000174125	0.000108828	6.52969e-05	0.000108828	0.000130594	0.000478844	0.0100993
Novosphingobium_panipatense	0	0.000892391	0	0	0	8.70625e-05	0	0.000239422	0.000326484	0.000326484	0.000174125	0.000304719	0.000522375	0.0183702	0.000130594	0.000391781	0.000108828	0.00119711	0.000195891	0	0	0	0	0	0	0.000935922	0	4.35313e-05	0	0	2.17656e-05	4.35313e-05	0.000935922	0	0	2.17656e-05	8.70625e-05	0	0	0	0	0	0	0	0	0	2.17656e-05	0	4.35313e-05
Flavobacterium_anhuiense	0	0	0	0	0	0	0	0	0	0	0	0	0	0	0	0	0	0	0	0	0	0	0	0	0	0	0	0	0	0	0	0	0	0	0	0	0	0	0	0	0	0	0	0	0	0	0	0	0
Thermomonas_hydrothermalis	0	0	0	0	0	0	0	0.0006965	2.17656e-05	0	0	0	0	0	0	2.17656e-05	0	0	0	0.0178913	0.0006965	0.000435313	0.000326484	0.000391781	0.000370016	0.000239422	0.000195891	0.000282953	0	0	0	2.17656e-05	0	2.17656e-05	0	0	0	0	0.000500609	0	0	0	2.17656e-05	0	0.000108828	0	0	0.000152359	0.000152359
Lactobacillus_coleohominis	0	0	0	0	0.000457078	4.35313e-05	0	0.000174125	0.000326484	0.000370016	0.000174125	0.000174125	0.000217656	0.000217656	0.000174125	0.000435313	0.0170207	0.000152359	8.70625e-05	0	0	0	0	0	2.17656e-05	0	0	0	0	0	0	0	0	0	0	0.000805328	0	0	0	0	0	0	0	0	0	0	0	0.00113181	0
Bacteroides_massiliensis	0	0	0	0	0	0	0	4.35313e-05	2.17656e-05	0.000261188	4.35313e-05	0.0166942	4.35313e-05	6.52969e-05	0.000108828	8.70625e-05	0	6.52969e-05	0.0014583	0	0	0	0	0.00102298	0	0	0	0	0	0	0.000282953	0	0	0	0	0	0	0	0	0	0	0	0	0	0	0	0	0	0
Pseudomonas_veronii	0.000609438	8.70625e-05	0.000152359	0.000435313	0.000152359	0.000239422	6.52969e-05	8.70625e-05	0.000282953	0.000457078	0.00498433	0.000957688	0.00356956	6.52969e-05	0.000565906	0.00034825	0.000195891	0.000130594	0.000174125	0.000239422	0.00102298	0.00117534	0.000805328	0.00753091	0.00248128	0.000261188	0.000587672	0.000282953	0.000261188	0.000304719	0.00102298	0.000435313	6.52969e-05	0.000282953	0.000195891	0.000304719	0.000261188	6.52969e-05	0.000304719	0.000130594	2.17656e-05	0.000174125	0.000152359	0.00304719	0.000261188	0.00111005	0.000805328	0.000282953	0.000152359
Veillonella_sp_oral_taxon_780	0	0	0	0	0	0	0	0	2.17656e-05	0	0	0	0	0	0	0	0	0	0	0	0	0	0	0	0	0	0	2.17656e-05	0	0	0	0	0	0	8.70625e-05	0	0	0	0	0	0	0	0	0	0	0	0	0	0
Fusobacterium_periodonticum	0	0	0	0	0	0	0	4.35313e-05	6.52969e-05	0.00372192	0.0148659	4.35313e-05	2.17656e-05	4.35313e-05	4.35313e-05	0.000239422	4.35313e-05	2.17656e-05	4.35313e-05	0	0	0.000108828	4.35313e-05	0	0	0	0	0	0	0.000152359	0	0	0.00104475	0.000282953	0.000108828	0	0	0	0	0	4.35313e-05	0	0	0	0	0	0	0	0
Prevotella_stercorea	0	0	0	0	0	0	0	0	0	0	0	0	0	0	0	0.000108828	0	0	0	0	0.000413547	2.17656e-05	0	4.35313e-05	0	0	0	0	0	0	0	0	0	0	6.52969e-05	0	0	0	0	0	0	0	0	0.000195891	0	0	0	0	0
Akkermansia_muciniphila	4.35313e-05	0.00156713	0.000108828	0	0.000130594	0.000130594	0	0.000304719	0.00267717	0.0144741	0.0109263	0.000174125	0.000304719	0.00648616	0.00124064	0.000544141	0.00154536	0.000282953	0.000217656	0.000217656	0.00102298	0.00607261	0.000304719	4.35313e-05	0.000217656	0.000435313	0.000217656	0.000174125	0.000457078	0.000108828	0	2.17656e-05	8.70625e-05	4.35313e-05	0	8.70625e-05	8.70625e-05	0.000152359	0.000544141	2.17656e-05	0	2.17656e-05	0	0	0.000152359	6.52969e-05	6.52969e-05	0.000195891	0.00659499
Aerococcus_viridans	0	0	0.000108828	2.17656e-05	0.000457078	0	0	8.70625e-05	0.00034825	0.000152359	0.000239422	0.0021548	0.000282953	0.000261188	0.000152359	0.000413547	0.0142783	0.000130594	0.000174125	0.000130594	0.000261188	0.000108828	0.000152359	0.00489727	0.000130594	0.000152359	0.00200244	0.000130594	2.17656e-05	0	0.000391781	2.17656e-05	4.35313e-05	0.000282953	0.000435313	0.000544141	6.52969e-05	0	0	0	0	0	0	0	0	0	0	0.00108828	4.35313e-05
Anaerolineae_bacterium_UTCFX1	0	0.00124064	0	0.000174125	4.35313e-05	0	0	4.35313e-05	0.000108828	0.0141041	0.000152359	0	0	4.35313e-05	2.17656e-05	6.52969e-05	0	0	4.35313e-05	8.70625e-05	0.00171948	0.000130594	0.0102081	6.52969e-05	8.70625e-05	0.000152359	2.17656e-05	0.000130594	2.17656e-05	0.000391781	2.17656e-05	0	0.00113181	4.35313e-05	2.17656e-05	0	0	0	0	0.000108828	0	0	0	0	6.52969e-05	0	0	6.52969e-05	6.52969e-05
Chryseobacterium_hominis	4.35313e-05	0.00182831	2.17656e-05	0	0.000413547	8.70625e-05	0.001393	8.70625e-05	0.000457078	6.52969e-05	0.000413547	0	6.52969e-05	0.000152359	0.000783563	0.000326484	0.00185008	0.00463608	0.000239422	2.17656e-05	0.000478844	8.70625e-05	0.0070303	0.000108828	0.000130594	6.52969e-05	0.000108828	0.000108828	0	0.000500609	4.35313e-05	0	6.52969e-05	4.35313e-05	0.000108828	0.00115358	0.000261188	0.000195891	0.000152359	2.17656e-05	0.000261188	4.35313e-05	0	0.000391781	6.52969e-05	0.000108828	2.17656e-05	0.000174125	0.000152359
Bifidobacterium_breve	0	0.000740031	0	2.17656e-05	4.35313e-05	0	0.000391781	0	4.35313e-05	2.17656e-05	4.35313e-05	0.000957688	4.35313e-05	6.52969e-05	0	6.52969e-05	2.17656e-05	0	0.0136253	0.000152359	0.000326484	0.000130594	0.000108828	0.00742208	0.000108828	0.000108828	0.000195891	8.70625e-05	0	0	0.000413547	0	2.17656e-05	0	4.35313e-05	2.17656e-05	0.000195891	6.52969e-05	0	0	0	0	0	0	0	6.52969e-05	0	0.000195891	0.000108828
Anaerococcus_octavius	0	0	0	0	0	0	0	0	0	0	0	2.17656e-05	0.000239422	0	0	4.35313e-05	0	0	0	0	0	0	0	2.17656e-05	4.35313e-05	0	0	0	0	0	0.000152359	2.17656e-05	0	8.70625e-05	0.000326484	0	0	0	0	0	0	0	0	0	0	0	0	0	0
[Eubacterium]_nodatum	0	0	0	0	0	0	2.17656e-05	0.000391781	0	0	0	4.35313e-05	0	0	0	0	0	0	0	0.0127111	0.000261188	0.000174125	0.000108828	0.000108828	8.70625e-05	0.000108828	0.000152359	6.52969e-05	0	6.52969e-05	0	0	0	0	0	0	0	0	0	0	0	0	0	0	0	0	0	0.000108828	2.17656e-05
bacterium_PB90-2	0	0	0	4.35313e-05	0	0	0	8.70625e-05	0.00237245	0.000130594	0	6.52969e-05	0.000108828	0	0.000108828	0.000217656	0	0	0.00282953	0	0.000652969	0	0	0	0	0	0	4.35313e-05	0	0	0	0	0	0	2.17656e-05	0	0	4.35313e-05	0.0126023	2.17656e-05	2.17656e-05	0.000108828	0	2.17656e-05	0.000130594	2.17656e-05	6.52969e-05	0	0
Acinetobacter_ursingii	4.35313e-05	4.35313e-05	0.000174125	4.35313e-05	0.000130594	2.17656e-05	0	0.000108828	0.000239422	0.000239422	0.000174125	0.000108828	0.000370016	0.000152359	0.000652969	0.000195891	0.000282953	2.17656e-05	0.00104475	0.000935922	0.000261188	0.000152359	0.000957688	0.000130594	0.000370016	0.000108828	0.000195891	8.70625e-05	6.52969e-05	0.000130594	8.70625e-05	8.70625e-05	0.000217656	2.17656e-05	4.35313e-05	0.000391781	0.000108828	4.35313e-05	8.70625e-05	2.17656e-05	4.35313e-05	2.17656e-05	0.000108828	4.35313e-05	4.35313e-05	0.000370016	0.000391781	0.000870625	0.000108828
Methylobacterium_komagatae	2.17656e-05	0.000500609	0	2.17656e-05	2.17656e-05	0	0	0	0	0	0	0	0	2.17656e-05	0.000174125	0	0	0	0	0	0	0	0	2.17656e-05	0	2.17656e-05	2.17656e-05	0	0	0	2.17656e-05	0	2.17656e-05	2.17656e-05	0	0.000108828	4.35313e-05	0	2.17656e-05	0	0	0	0	8.70625e-05	2.17656e-05	8.70625e-05	0	0	0
Neisseria_flava	2.17656e-05	2.17656e-05	0	0.000130594	0	0	0.00198067	0	0	0	0	2.17656e-05	0	4.35313e-05	0	0.000108828	0	0	0.000108828	0	0	0	0	8.70625e-05	2.17656e-05	0	2.17656e-05	0.000174125	0	0	4.35313e-05	0	4.35313e-05	0	0.000892391	0	0	4.35313e-05	0.0042443	2.17656e-05	0	2.17656e-05	2.17656e-05	2.17656e-05	8.70625e-05	2.17656e-05	8.70625e-05	0	0
Proteus_mirabilis	0.000544141	0.000565906	0.000805328	0.000282953	0.000108828	2.17656e-05	0.00343897	0.00681264	0.000631203	0.00100122	0.0103169	0.00163242	0.0113617	0.000718266	0.00661675	0.0035478	0.000500609	0.000261188	0.000544141	0.000544141	0.000457078	0.000848859	0.0020895	0.00296013	0.00252481	0.011144	0.00276423	0.000979453	0.000304719	0.000652969	0.000326484	0.000718266	0.000282953	0.00605084	0.00592025	0.000195891	8.70625e-05	0.000174125	0.000195891	4.35313e-05	2.17656e-05	0.000152359	6.52969e-05	8.70625e-05	0.000152359	0.000587672	0.00200244	0.000195891	0.000304719
Bacteroides_uniformis	0	0	0	0	0	0	0.000239422	0	0	0	0	0	0	0	0	0	0	0	0.00034825	2.17656e-05	0.000130594	0.000195891	6.52969e-05	0.000108828	4.35313e-05	4.35313e-05	6.52969e-05	4.35313e-05	0	0	0	0	0	0	0	0	8.70625e-05	0.000152359	2.17656e-05	0	0	0	0	4.35313e-05	0	0	0	4.35313e-05	8.70625e-05
Candidatus_Kapabacteria_sp_59-99	0	0	0	0	0	0.000108828	0	0	0	0.000174125	0	0	0	0	0	0	0	0.000130594	0	6.52969e-05	6.52969e-05	0.000413547	6.52969e-05	4.35313e-05	2.17656e-05	6.52969e-05	6.52969e-05	4.35313e-05	6.52969e-05	0	0	0	0	0	0	0	0.000261188	0	0	0	0	0	0	0	0	0	0	0.000130594	0.0111005
Chryseobacterium_indologenes	0	0.000108828	0	0	0	0	0	0	0	0	0	0	2.17656e-05	0.000239422	0	0	2.17656e-05	0	0	0.000152359	0.000152359	0.000130594	0	6.52969e-05	0.000457078	0.00483197	6.52969e-05	0.000108828	0	0	0	0	0.000304719	0	2.17656e-05	8.70625e-05	0.000152359	0	0.0110352	0.000195891	0.000217656	0	0.000174125	0.000108828	2.17656e-05	0.000195891	8.70625e-05	2.17656e-05	4.35313e-05
Bacteroides_caecigallinarum	4.35313e-05	0	8.70625e-05	0	0	0	0	0	0	0	0	2.17656e-05	2.17656e-05	0	0.000391781	0	0	0	2.17656e-05	8.70625e-05	6.52969e-05	6.52969e-05	2.17656e-05	0.000108828	0.00111005	0	0.0109699	2.17656e-05	0	0	0	4.35313e-05	0	0.000174125	2.17656e-05	0	0	0	0	0	0	0	0	0	0	0	0	6.52969e-05	8.70625e-05
Gracilibacteria_bacterium_oral_taxon_873	0	0	0	0	0	0	0	2.17656e-05	2.17656e-05	0	0.0107958	2.17656e-05	0	2.17656e-05	0	0.000130594	0	0	0	0	0	0	0.000108828	0	0	0	0	0	0	0.000108828	0	0	0	0	0	0	0	0	0	0	0	0	0	0	0	0	0	0	0
Sphingobacterium_multivorum	0.00396134	4.35313e-05	6.52969e-05	0	0	6.52969e-05	0.0106216	0.00237245	0	2.17656e-05	0	4.35313e-05	0.000130594	4.35313e-05	0.000544141	2.17656e-05	0	0	0.000195891	6.52969e-05	0	0	0	0.0034172	0.000152359	0	6.52969e-05	0	0	0	4.35313e-05	4.35313e-05	0	4.35313e-05	2.17656e-05	0	0	8.70625e-05	0.000130594	0	0	0	0	0	2.17656e-05	0	8.70625e-05	0	4.35313e-05
Pseudoxanthomonas_suwonensis	4.35313e-05	0.00104475	0	0	2.17656e-05	2.17656e-05	0	0	0	2.17656e-05	0	0.000152359	0	8.70625e-05	0	0	0	0	0	6.52969e-05	0.000108828	0.000152359	4.35313e-05	0.00346073	8.70625e-05	0.000195891	4.35313e-05	2.17656e-05	0	6.52969e-05	0.000108828	0	0.000130594	2.17656e-05	2.17656e-05	0	6.52969e-05	0	0	0	0	0	0	0	0	0	0	0.000130594	2.17656e-05
Anaerostipes_hadrus	0	0	0	0	0	0	0.000565906	0	0	0	0	0.000609438	0	0	0	4.35313e-05	0	0	0.000304719	0.000391781	0.0006965	0.000522375	0.000217656	0.0101428	0.000435313	0.000413547	0.000282953	0.000304719	0	0	0.000827094	0	0	6.52969e-05	8.70625e-05	0	0	0.000304719	0	0	0	0	0	0	0	0	0	0.000391781	0.000217656
Jasminum_nudiflorum	0	0	0	0	0	0	0	0	0	0	0	0	0	0	0	0	0	0	0	0	0	0	0	0	0	0	0	0	0	0	0	0	0	0	0	0	0	0	0	0	0	0	0	0	0	0	0	0	0
Dietzia_maris	2.17656e-05	0.000130594	8.70625e-05	0	0	0	0	0.000152359	0.000152359	8.70625e-05	8.70625e-05	0.000261188	0.000500609	0.00224186	0.00148006	0.000152359	0.000108828	8.70625e-05	2.17656e-05	2.17656e-05	0.000174125	4.35313e-05	4.35313e-05	0.00141477	8.70625e-05	0.000152359	0.000152359	0.000195891	2.17656e-05	0.000108828	0.000195891	0.000174125	0.000195891	0.00100122	0.000718266	4.35313e-05	0.000174125	4.35313e-05	2.17656e-05	0	0	0	0	0	0	0	0	4.35313e-05	2.17656e-05
Flavobacterium_rivuli	0	0	0	0	0	0	0	0	0	0	0	0	0	0	0	0	0	0	0	0	0	0	0	0	0	0	0	0	0	0	0	0	0	0	0	0	0	0	0	0	0	0	0	0	0	0	8.70625e-05	0	0
Burkholderiales_bacterium_YL45	2.17656e-05	0	0.000152359	0.000304719	0.000108828	4.35313e-05	0	4.35313e-05	6.52969e-05	0.000827094	2.17656e-05	2.17656e-05	0	2.17656e-05	0.00128417	0.000544141	2.17656e-05	0.000239422	0	0.000370016	0.000761797	0.00313425	0.000391781	0.000370016	0.000391781	0.000239422	0.000391781	0.00972924	0.000195891	0.000152359	2.17656e-05	2.17656e-05	0	0.000217656	0.000261188	2.17656e-05	0.000152359	0	0.000261188	0.000130594	4.35313e-05	0.000108828	0.000130594	2.17656e-05	0.000108828	0.000217656	2.17656e-05	0.000282953	0.00561553
Enterococcus_casseliflavus	6.52969e-05	4.35313e-05	8.70625e-05	0.000674734	0.000282953	0.000435313	0.000827094	0.000239422	0.000478844	0.00200244	0.000195891	0.000413547	0.000282953	0.000282953	0.000282953	0.00415723	0.00219833	0.000261188	0.000282953	0.000609438	0.00174125	0.00827094	0.000587672	0.0034172	0.000631203	0.000565906	0.000565906	0.00165419	0.00150183	0.000108828	0.000326484	6.52969e-05	2.17656e-05	4.35313e-05	0.0013277	0.000130594	0.000370016	2.17656e-05	0.00343897	0.000239422	0	0.000130594	0.000108828	0.000391781	0.000174125	6.52969e-05	0.000217656	0.000870625	0.00955511
Erysipelatoclostridium_ramosum	0	0	0	0	0	0	2.17656e-05	0.00951158	8.70625e-05	0.000130594	4.35313e-05	0.00219833	0.000130594	6.52969e-05	2.17656e-05	8.70625e-05	4.35313e-05	0	8.70625e-05	0.000130594	0	0	0	0.000130594	0	0	0	0	0	0	0	0.000239422	0	0	0	0	0	6.52969e-05	0.000261188	0	0	0	0	0	0	0	0	0	0
Corynebacterium_xerosis	0.000239422	0.000326484	0.000326484	0.000152359	0.000391781	4.35313e-05	0.00226363	4.35313e-05	0.0013277	0.000282953	0.000130594	0.000282953	0.00302542	0.00289483	0.000979453	0.000282953	0.000718266	0.000195891	0.000239422	0.000152359	0.00500609	0.000413547	0.000239422	0.00193714	0.000478844	0.000631203	0.00948981	0.00100122	0.000152359	0.000217656	0.000282953	0.000174125	0.00383075	0.00156713	0.00117534	0.000195891	0.000478844	0.000152359	0	0	0	6.52969e-05	0	0	8.70625e-05	2.17656e-05	2.17656e-05	0.000391781	0.00034825
Alloprevotella_tannerae	0	0	0	0	0	0	0	0	0	0.00920686	0	0	2.17656e-05	2.17656e-05	0	6.52969e-05	2.17656e-05	0	0	0	0	0.000108828	0	0	0	0	0	0	0	0	0	0	0	0	0	0	0	0	0	0	0	0	0	0	0	0	0	0	0
Staphylococcus_pettenkoferi	0	0.000870625	4.35313e-05	2.17656e-05	0.000108828	4.35313e-05	0	8.70625e-05	0.000130594	8.70625e-05	0.00920686	0.000217656	0.000152359	0.000740031	0.000304719	0.000195891	4.35313e-05	8.70625e-05	4.35313e-05	0	2.17656e-05	0.000108828	0.000261188	8.70625e-05	8.70625e-05	0.000478844	6.52969e-05	2.17656e-05	0.000195891	0.000500609	0.000174125	8.70625e-05	0.00415723	0.000261188	0.000391781	8.70625e-05	0.000195891	0	4.35313e-05	0	0	0	0.000261188	0	4.35313e-05	0	4.35313e-05	6.52969e-05	4.35313e-05
Nocardioides_sp	0	0	0	0.000544141	2.17656e-05	4.35313e-05	0	0	0	0	0	0	0.000108828	0	0	0.000130594	0	4.35313e-05	0	2.17656e-05	0	0	0	0	0	0	0	6.52969e-05	2.17656e-05	0	0	0	0	0.000130594	0.000370016	6.52969e-05	0.0013277	0	0	0	0	0	0	0	4.35313e-05	0	0	0	4.35313e-05
Chryseobacterium_anthropi	0	0	0	4.35313e-05	0	0	0	0	0	0	0	2.17656e-05	0	0	0	0	0	0	0	0	0	0	0	0.00034825	0	0	0	0	0	0	4.35313e-05	0	0	0	2.17656e-05	0	0	2.17656e-05	0.00892391	2.17656e-05	0	2.17656e-05	4.35313e-05	2.17656e-05	2.17656e-05	2.17656e-05	6.52969e-05	0	0
Leptospira_idonii	0	0	0.000827094	0.000152359	0	0	0	0	0	2.17656e-05	0	0	0	0	4.35313e-05	0.000152359	0	0	0	2.17656e-05	0	0.000217656	6.52969e-05	6.52969e-05	2.17656e-05	2.17656e-05	6.52969e-05	0.00874978	4.35313e-05	0	0	0	0	4.35313e-05	0.000326484	0	0	0	0	0	0	0	0	0	0	0	0	0	6.52969e-05
Cutibacterium_granulosum	8.70625e-05	0.000152359	0.00204597	6.52969e-05	2.17656e-05	2.17656e-05	0.00868449	2.17656e-05	0.000217656	4.35313e-05	2.17656e-05	6.52969e-05	2.17656e-05	0.000152359	0.000239422	4.35313e-05	0	8.70625e-05	0.000304719	6.52969e-05	0.00113181	4.35313e-05	0.000108828	0.00134947	6.52969e-05	0.000239422	0.00524552	8.70625e-05	0	8.70625e-05	0.000130594	2.17656e-05	0.00372192	0.000631203	0.000631203	4.35313e-05	8.70625e-05	8.70625e-05	2.17656e-05	0	0	0	0	0	0	0	0	0.000130594	0.00243775
Pseudonocardia_carboxydivorans	0	6.52969e-05	0	2.17656e-05	0	2.17656e-05	0	2.17656e-05	0.000500609	2.17656e-05	0.000217656	4.35313e-05	2.17656e-05	0.00104475	4.35313e-05	4.35313e-05	2.17656e-05	8.70625e-05	2.17656e-05	2.17656e-05	0.00034825	6.52969e-05	0.00163242	0	0	6.52969e-05	0	4.35313e-05	2.17656e-05	0.000174125	0	0	0.000370016	0	4.35313e-05	4.35313e-05	0.000848859	2.17656e-05	0.00587672	0.000174125	2.17656e-05	2.17656e-05	2.17656e-05	0.000108828	4.35313e-05	2.17656e-05	4.35313e-05	4.35313e-05	0.000108828
Bacteroides_coprocola	0	0	0	0	0	0	0	0	6.52969e-05	0	0	0.00861919	2.17656e-05	0	2.17656e-05	8.70625e-05	2.17656e-05	4.35313e-05	0.000500609	0	0	0	0	0.000304719	0	0	0	0	0	0	2.17656e-05	0	0	0	0.000152359	0	0	0	0	0	0	0	0	0	0	0	0	0	0
alpha_proteobacterium_A0839	0	0	0	0	0	0.000195891	0	6.52969e-05	6.52969e-05	2.17656e-05	4.35313e-05	4.35313e-05	4.35313e-05	2.17656e-05	0	6.52969e-05	0	0.00837977	4.35313e-05	0	0	0	0	0	0	0	0	0	2.17656e-05	0	2.17656e-05	0	0	0	0	0	0.000261188	0	0	0	0	2.17656e-05	0	0	0	0	0	0	0.000108828
Paenibacillus_hunanensis	2.17656e-05	0	4.35313e-05	0	0	0	0	0	0	6.52969e-05	0	0	0.000108828	0	0	0	0	0	0	0	8.70625e-05	0.000195891	4.35313e-05	0	2.17656e-05	0	4.35313e-05	2.17656e-05	0.000130594	0.000174125	0.000304719	0.000544141	0	0.000108828	0	0	4.35313e-05	6.52969e-05	0.00831447	0.000827094	6.52969e-05	0.000174125	6.52969e-05	8.70625e-05	0.000282953	0.000152359	0.000108828	0	0
Sphingobacterium_thermophilum	0	0	0	0	0	0	0	0	0	0	0	0	0	0	0	0	0	0	0.00034825	0	0	0	0	0	0	0	0	0	2.17656e-05	0	0.000108828	0	0	0	0	0	0	0	0	0	0	0	0	0	0	0	0	0	0
Prevotella_melaninogenica	0	0	0	6.52969e-05	0	2.17656e-05	0	0	0	0	0	2.17656e-05	2.17656e-05	0	0	0.00798799	0	0	0.000152359	0	0	0	0	0	0	0	0	0.00034825	0	0	0	0	0	0	0.000652969	0	0	4.35313e-05	0	0.000108828	0	0	0	0	0	0	0	0	0
Erwinia_gerundensis	0.000370016	0.000544141	0.000261188	0.000304719	0.000195891	0.000391781	0.00211127	0.000130594	0.00446195	0.000457078	0.000326484	0.000370016	0.00126241	0.000391781	0.00102298	0.00185008	0.000261188	8.70625e-05	0.00034825	0.00178478	0.00237245	0.00522375	0.000435313	0.000391781	0.0013277	0.000457078	0.00167595	0.000478844	0.000631203	0.0014583	0.00211127	0.00296013	0.00280777	0.00134947	0.00128417	0.000391781	0.000544141	0.000848859	0.00343897	0.00439666	0.00111005	0.000805328	0.000914156	0.00191538	0.00193714	0.00176302	0.00130594	0.000457078	0.000152359
Selenomonas_artemidis	0	0	0	0	0	0	0	2.17656e-05	4.35313e-05	0.00777033	4.35313e-05	4.35313e-05	4.35313e-05	0	4.35313e-05	8.70625e-05	6.52969e-05	8.70625e-05	4.35313e-05	0	0	0.000195891	0	0	0	0	0	0	8.70625e-05	0	0	0	0	0	0	0	0	0	0	0	0	0	0	0	0	0	0	0	0
Aureimonas_ureilytica	0	0	8.70625e-05	0	0	0	0.000304719	4.35313e-05	4.35313e-05	6.52969e-05	4.35313e-05	4.35313e-05	4.35313e-05	0	0.000391781	6.52969e-05	0	0	0.00774856	0	0	0	0	0	0	0	0.000152359	4.35313e-05	0	0	0	0	2.17656e-05	0.000152359	0	0	0	0.000217656	0	4.35313e-05	0	0	2.17656e-05	0.000282953	2.17656e-05	4.35313e-05	2.17656e-05	0	0
Alcaligenes_faecalis	6.52969e-05	2.17656e-05	2.17656e-05	0.000435313	8.70625e-05	0	4.35313e-05	8.70625e-05	2.17656e-05	0.000457078	0.000108828	0.000304719	0.000195891	6.52969e-05	2.17656e-05	0.00128417	0.000195891	4.35313e-05	6.52969e-05	6.52969e-05	0.000174125	0.00034825	0.000108828	0.00141477	0.000195891	4.35313e-05	0.000130594	0.000587672	6.52969e-05	0.000108828	6.52969e-05	0	0	0.000130594	0.000174125	0.000174125	4.35313e-05	0	0.00489727	0	0	6.52969e-05	0.000130594	4.35313e-05	0.000718266	6.52969e-05	2.17656e-05	0.000740031	2.17656e-05
planctomycete_str_292	0	0	0	0	0	0	0	0	0	0	0	0	0	0	0	0	0	0	0	0	0	0	0	0	0	0	0	0	0	0	0	0	0	0	4.35313e-05	0	0	0	0	0	0	0	0	0	0	0	0	0	0
Saccharothrix_xinjiangensis	0	6.52969e-05	0	4.35313e-05	0	0.000130594	0	0	0	0	0	0	0	0	4.35313e-05	2.17656e-05	0	0.000217656	0	2.17656e-05	4.35313e-05	0	0	0	0	0	0	6.52969e-05	0.000152359	0.000152359	4.35313e-05	8.70625e-05	0.000152359	0.000261188	0.000457078	8.70625e-05	0.00724795	0	4.35313e-05	4.35313e-05	0	0	0	4.35313e-05	0.000152359	0	0	0	0.000370016
Rhodanobacter_denitrificans	0	0	2.17656e-05	0.000457078	2.17656e-05	4.35313e-05	2.17656e-05	0	0	0	0	4.35313e-05	0	0	0	4.35313e-05	0	0	0	0	0	0	0	0	0	0	0	0.000130594	0	2.17656e-05	2.17656e-05	0	2.17656e-05	4.35313e-05	4.35313e-05	0	0	0	0	0	0	0	0	0	0	0	0	0	0
Lysobacter_sp	0	0	2.17656e-05	6.52969e-05	0	0	0	8.70625e-05	0	0	0	6.52969e-05	0	0	0	2.17656e-05	0	0	0	2.17656e-05	0	0	0	0	0	6.52969e-05	2.17656e-05	4.35313e-05	0	6.52969e-05	2.17656e-05	4.35313e-05	0.000152359	4.35313e-05	0.000152359	6.52969e-05	0.000108828	0	2.17656e-05	0	0	0	2.17656e-05	0	0	0	0	0	0
Lactobacillus_reuteri	0	0.000740031	2.17656e-05	0	2.17656e-05	0.000261188	4.35313e-05	0	0.000500609	4.35313e-05	0	0	0	4.35313e-05	2.17656e-05	8.70625e-05	2.17656e-05	4.35313e-05	0	2.17656e-05	0.000130594	0.000217656	0.000108828	0	0	0.000130594	4.35313e-05	4.35313e-05	2.17656e-05	6.52969e-05	0	0	0	0.000304719	6.52969e-05	8.70625e-05	0.000108828	0	0.00683441	0	6.52969e-05	0	8.70625e-05	0	2.17656e-05	2.17656e-05	0	0	8.70625e-05
Acidobacteria_bacterium_SCN_69-37	2.17656e-05	2.17656e-05	2.17656e-05	0.000370016	0	0	2.17656e-05	6.52969e-05	0.000391781	0.00668205	0.000108828	4.35313e-05	0.000130594	8.70625e-05	4.35313e-05	0.000195891	0	4.35313e-05	2.17656e-05	2.17656e-05	0.000457078	0.000391781	4.35313e-05	2.17656e-05	4.35313e-05	4.35313e-05	0	6.52969e-05	0.000261188	4.35313e-05	4.35313e-05	2.17656e-05	0.000239422	6.52969e-05	0	0	2.17656e-05	0	0	0	0	0	0	0	2.17656e-05	0	0	0	6.52969e-05
Flavobacterium_denitrificans	0	0	0	0	0	0	0	2.17656e-05	4.35313e-05	0.00663852	6.52969e-05	6.52969e-05	2.17656e-05	2.17656e-05	2.17656e-05	0	0	6.52969e-05	2.17656e-05	0	0	0.000108828	0	0	0	0	0	0	2.17656e-05	0	0	0	0	0	0	0	0	0	0	0	0	0	0	0	0	0	0	0	0
Phalacroma_mitra	0	0	0	0	0	0	2.17656e-05	0	0	0	0	0	0	0	0	0	0	0	0	0	0	0	0	0	0	0	0	0	0	0	0	0	0	0	0	0	0	0.000239422	4.35313e-05	0.000130594	0	0	0	0	0	0	0	0	0
Cupriavidus_metallidurans	0.000195891	0.000108828	0.000174125	0.000108828	0.000130594	0.000195891	6.52969e-05	8.70625e-05	4.35313e-05	0.000652969	0.000130594	0.00363486	4.35313e-05	8.70625e-05	0.000130594	0.000152359	4.35313e-05	0	2.17656e-05	0	0	0.000740031	0.000108828	0.000174125	0	4.35313e-05	0	0	0.000152359	6.52969e-05	0.000261188	4.35313e-05	0	4.35313e-05	0	2.17656e-05	8.70625e-05	0	0	0	0	0	2.17656e-05	0	0	0	4.35313e-05	0	2.17656e-05
Chryseobacterium_taklimakanense	0	0	0.000108828	4.35313e-05	8.70625e-05	0	0	2.17656e-05	0	2.17656e-05	0.000130594	4.35313e-05	0	0	4.35313e-05	2.17656e-05	0.00367839	0	0	6.52969e-05	0.000174125	6.52969e-05	0.00646439	8.70625e-05	6.52969e-05	4.35313e-05	0.00291659	6.52969e-05	0	0.000152359	0	0	0	0.000130594	0	0.000195891	6.52969e-05	0	4.35313e-05	0	2.17656e-05	0	0	0	0	0	0	0.000108828	4.35313e-05
Bacteroides_nordii	0	0	0	0	0	6.52969e-05	0.000152359	0	0	6.52969e-05	0	2.17656e-05	2.17656e-05	0	0.00161066	0	0	6.52969e-05	0.000391781	6.52969e-05	0.000152359	0.000500609	0	8.70625e-05	2.17656e-05	8.70625e-05	0.000282953	6.52969e-05	2.17656e-05	0	0	0	0	4.35313e-05	0	0	0.000108828	8.70625e-05	6.52969e-05	6.52969e-05	0	0	0	2.17656e-05	0	0	0	6.52969e-05	0.00637733
Pseudomonas_luteola	0.00106652	0.000370016	0.000522375	0.000370016	0.000609438	0.000870625	0.00507139	0.000108828	0.000718266	0.000391781	0.000761797	0.000370016	0.00367839	0.000130594	0.000239422	0.0006965	0.000261188	0.000152359	0.000500609	0.000261188	0.00104475	0.000609438	0.00637733	0.00154536	0.00313425	0.000239422	0.000326484	0.000391781	0.000239422	0.00128417	0.000282953	0.00124064	0.000326484	0.000130594	0.000174125	0.000391781	8.70625e-05	0.000239422	0.000870625	2.17656e-05	2.17656e-05	8.70625e-05	0.000152359	0.000174125	0.000195891	0.000174125	0.000631203	0.00291659	0.000326484
Trichinella_pseudospiralis	0	6.52969e-05	4.35313e-05	4.35313e-05	6.52969e-05	2.17656e-05	6.52969e-05	8.70625e-05	0	0	0	0	0	0	0	0	0	0	0	0.000174125	0	0	0	0	0	0	0	0	0	0	0	0	0	0	0	0	0	0	0	0	0	0	0	0	0	0	0	0	0
Candidatus_Pelagibacter_ubique	0	0	0	0	0	0	2.17656e-05	0	0	0	0	0	0	0	0	0	0	0	0	0	0	0	0	0	0	0	0	0	0	0	2.17656e-05	0	0	4.35313e-05	0	0	0	2.17656e-05	0.000174125	0.0006965	0	0	0	0	0	0	0	0	0
Paeniclostridium_sordellii	2.17656e-05	0	0.000326484	0.000457078	0	0	0	0	0	6.52969e-05	2.17656e-05	0	4.35313e-05	0	0.000195891	4.35313e-05	0	0	0	8.70625e-05	0.000261188	0.000457078	0.000152359	0.000239422	0.000892391	4.35313e-05	0.00611614	0.000130594	0.000174125	2.17656e-05	0	4.35313e-05	0	0.000565906	0.000217656	2.17656e-05	0.000130594	0	0	0	0	0	0	0	0	0	2.17656e-05	8.70625e-05	0.000130594
Dorea_longicatena	0	0.000783563	2.17656e-05	0	2.17656e-05	0	2.17656e-05	8.70625e-05	4.35313e-05	0.000130594	6.52969e-05	8.70625e-05	8.70625e-05	0.00609438	0.000261188	0.000130594	4.35313e-05	2.17656e-05	4.35313e-05	8.70625e-05	8.70625e-05	6.52969e-05	0	0	2.17656e-05	0.00034825	0.00174125	4.35313e-05	0	0	0	0	0.000370016	0.000152359	0	0	0	0	0	0	0	0	0	0	0	0	0	0	2.17656e-05
Clostridium_sp_PPf35E10	0	0	0	0	0	2.17656e-05	0	0	0	0	0	0	0	0	0	0	0	2.17656e-05	0	0	0	0	0	4.35313e-05	0	0	0	2.17656e-05	0	2.17656e-05	2.17656e-05	0	0	0	2.17656e-05	0	0.000261188	0	0	0	0	0	0	0	4.35313e-05	0	0	0	0
Exiguobacterium_aurantiacum	0.00537611	6.52969e-05	0.00121888	0.00206773	0.00128417	0.000304719	8.70625e-05	0.00509316	8.70625e-05	0.000174125	0.000261188	0.000740031	0.000370016	8.70625e-05	8.70625e-05	0.000500609	0.000108828	2.17656e-05	4.35313e-05	0.0006965	0.000544141	0.000370016	0.0034825	0.00589849	0.000979453	0.000217656	0.000652969	0.000740031	0.000282953	0.000478844	0.000457078	0.000413547	8.70625e-05	0.000413547	0.00134947	0.000195891	0.000152359	0.000174125	0	8.70625e-05	0	0	2.17656e-05	8.70625e-05	0	8.70625e-05	0	0.000609438	0.00034825
Sphingomonas_hunanensis	0	0	0	0	0	0	0	0	0	0	0	0.000174125	0	0	0	4.35313e-05	0	0	0	0	0.000174125	0.000217656	8.70625e-05	0.00282953	0.000130594	0.000130594	8.70625e-05	0.000152359	0	0	0.000478844	2.17656e-05	2.17656e-05	0	8.70625e-05	2.17656e-05	4.35313e-05	0	0.000217656	0	2.17656e-05	0	8.70625e-05	4.35313e-05	0.000848859	6.52969e-05	0.000130594	6.52969e-05	8.70625e-05
Sphingobium_herbicidovorans	0	0	0	0	0	0	0	4.35313e-05	4.35313e-05	8.70625e-05	0.00568083	6.52969e-05	6.52969e-05	0.000108828	6.52969e-05	8.70625e-05	6.52969e-05	8.70625e-05	0	0	0	0	0.000261188	0	0	0	0	0	0	0.00034825	2.17656e-05	0	0	0	0	0	0	0	0	0	0	0	0	0	0	0	0	0	0
Porphyromonas_endodontalis	0	0	0	0	0.000108828	0	0	2.17656e-05	0	2.17656e-05	4.35313e-05	2.17656e-05	4.35313e-05	2.17656e-05	2.17656e-05	6.52969e-05	0.0055067	0	6.52969e-05	0	0	0	0	0	0	0	0	0	0	0	0	0	0	0	0.000174125	0.000108828	0	0	0	0	0	0	0	0	0	0	0	6.52969e-05	0
Flavobacterium_suncheonense	0	0	0	0	0	0	0	0	0	0	0	0	0	0	0	0	0	0	0	0	0	0	0	0	0	0	0	0	0	0	2.17656e-05	0	0.000413547	0	0	0	0	2.17656e-05	0	0	0	0	0	0	0	0	0	0	0
Psychrobacter_faecalis	4.35313e-05	2.17656e-05	0.000457078	6.52969e-05	4.35313e-05	0.000130594	4.35313e-05	0	2.17656e-05	0	0	6.52969e-05	0.000195891	0	0.000478844	8.70625e-05	4.35313e-05	0.000108828	0	6.52969e-05	0.000261188	0.000217656	0.000174125	0.000174125	0.000195891	0.000130594	0.00535434	0.000239422	2.17656e-05	0.000130594	0.000152359	8.70625e-05	0.000108828	0.000500609	0.00106652	0	0.000674734	0	6.52969e-05	2.17656e-05	0	0	2.17656e-05	0	0	0	0	0.000130594	0.0006965
Prevotella_denticola	0	0	0	0	0	0	0	0	0	0	0	0	0	0	0	0	0	0	0	0	0	0	0	0	0	0	0	0	0	0	0	0	0	0	0	0	0	0	0	0	0	0	0	0	0	0	0	0	0
Clostridium_colicanis	0	0	4.35313e-05	0	0	0	0	4.35313e-05	0	0	0	0	0	0	0.000239422	4.35313e-05	4.35313e-05	0	2.17656e-05	2.17656e-05	0	4.35313e-05	0	0	0	0	0.000740031	0	0	0	0	0	0	0.000130594	2.17656e-05	0	0	0	0	0	0	0	0	0	0	0	0	2.17656e-05	0
Rubrobacter_xylanophilus	0	0	0	2.17656e-05	2.17656e-05	0	0	0.00317778	6.52969e-05	0.000130594	4.35313e-05	6.52969e-05	4.35313e-05	6.52969e-05	0.000304719	0.000282953	2.17656e-05	6.52969e-05	4.35313e-05	0.000239422	0.000108828	0.000152359	8.70625e-05	2.17656e-05	0	0	0.00111005	0.000130594	4.35313e-05	0	2.17656e-05	0	0	0.000261188	0.000108828	8.70625e-05	0	2.17656e-05	0	0	8.70625e-05	6.52969e-05	0	0	0	4.35313e-05	0	0.000370016	0
Peptoniphilus_sp_BV3AC2	0	0	0	0	0	0	0	0	0	0	0	0	0	0	0	0	0	0	0	0	0	0	0	0	0	0	0	0	0	0	0	0	0	0	0	0	0	0	0	0	0	0	0	0	0	0	0	0	0
Legionella_sp_D4750	0	0.000195891	0	0	0	0	0	0	0	0	0	0	0	0.000174125	0	0	0	0	0	6.52969e-05	0.000304719	8.70625e-05	0.000130594	8.70625e-05	0.000130594	0.00491903	2.17656e-05	0.000130594	0	0	0	0	0.000304719	0	0	0	0	0	0	0	0	0	0	0	0	0	0	4.35313e-05	4.35313e-05
alpha_proteobacterium_PWB3	0	0	0	0	0	0	0	0	8.70625e-05	0.00489727	4.35313e-05	6.52969e-05	6.52969e-05	2.17656e-05	0	8.70625e-05	4.35313e-05	0	0	0	0	6.52969e-05	0	0	0	0	0	0	0.000261188	0	0	0	0	0	0	0	0	0	0	0	0	0	0	0	0	0	0	0	0
Prevotella_timonensis	0	0	0	0	0	0	0	0	2.17656e-05	0	0	0	0	0	0	0	0	0	0	0	0.00169772	4.35313e-05	0	0	0	0	0	0	0	0	0	0	0	0	0.000130594	0	0	0	0	0.000152359	0.000195891	0	0	0	0	0	0	0	0
Parasutterella_secunda	2.17656e-05	0	0.000261188	0	0	0	0	0	0	0	0	2.17656e-05	0	0	0.000282953	0	0	0	0	0.000108828	0.000282953	0.000108828	6.52969e-05	0.000108828	0.000217656	0	0.00465784	0.000217656	0	0	0	0	0	0.00034825	0	0	0	0	0	0	0	0	0	0	0	0	0	0.000130594	4.35313e-05
Sphingomonas_kaistensis	0	0.000326484	0.000174125	0	6.52969e-05	0.000130594	0	0	8.70625e-05	8.70625e-05	6.52969e-05	0.000108828	0.000108828	0.00461431	0.000217656	0.000261188	4.35313e-05	0.000217656	8.70625e-05	0	0	0	0	0	0	0.000326484	2.17656e-05	4.35313e-05	4.35313e-05	0.000130594	8.70625e-05	0.000108828	0.000783563	0.000500609	0.000718266	0.000152359	0.00319955	8.70625e-05	0	0	2.17656e-05	2.17656e-05	2.17656e-05	2.17656e-05	6.52969e-05	0	0.000239422	0	0.000261188
Solimonas_sp_CDMK	0	0	0	0	0	0	0	0	0	0.000740031	0	8.70625e-05	4.35313e-05	0	6.52969e-05	0	4.35313e-05	0	4.35313e-05	6.52969e-05	0.00034825	0.00232892	0.000174125	0.000174125	0.000174125	6.52969e-05	0.000108828	0.000261188	0.000609438	0	0	2.17656e-05	0	0	2.17656e-05	0	0	0	0.000152359	6.52969e-05	4.35313e-05	0.000130594	0.000195891	8.70625e-05	0.000174125	8.70625e-05	8.70625e-05	0.000108828	0.000130594
Candidatus_Saccharibacteria_bacterium_47-87	0	0	0	0	0	0	0	0	0.00111005	2.17656e-05	0	0	0	0	0	2.17656e-05	2.17656e-05	0	4.35313e-05	0	0.000130594	0	0	0	0	0	0	0	0	2.17656e-05	0	0	0	0	0	0	0	0	0	0	0	0	0	0	0	0	0	0	0
Proteiniphilum_saccharofermentans	0	0	0	0	0	0	0	0	0	0	0	0	0	0	0	0	0	0	0	0	0	0	0	0	0	0	0	0	0	0	0	0	0	0	0	0	0	0	0	0	0	0	0	0	0	0	0	0	0
Pseudoclavibacter_helvolus	0	0	0	0	0	0	0	4.35313e-05	0.000130594	2.17656e-05	2.17656e-05	6.52969e-05	0	6.52969e-05	0	4.35313e-05	0.00126241	2.17656e-05	2.17656e-05	6.52969e-05	0.000152359	0.000239422	0	0.000587672	4.35313e-05	2.17656e-05	4.35313e-05	4.35313e-05	0	2.17656e-05	0.000152359	0	0	2.17656e-05	2.17656e-05	4.35313e-05	0	4.35313e-05	2.17656e-05	2.17656e-05	0	0	0	0	0.000217656	0	0	2.17656e-05	4.35313e-05
candidate_division_SR1_bacterium_MGEHA	0	0	0	0	0	0	0	0	0	0	0	0	0	0	0	0	0	0	0	0	0	0	0	0	0	0	0	0	0	0	0	0	0	0	0	0	0	0	0	0	0	0	0	0	0	0	0	0	0
Rhodococcus_fascians	0	0	8.70625e-05	4.35313e-05	0	0	0	0	0	0	0	0	0	0	2.17656e-05	4.35313e-05	0	0	0	0	4.35313e-05	0	0	2.17656e-05	0	0	0.000239422	0	0	2.17656e-05	0	0	0	2.17656e-05	2.17656e-05	2.17656e-05	6.52969e-05	0	0.00407017	4.35313e-05	4.35313e-05	4.35313e-05	4.35313e-05	2.17656e-05	2.17656e-05	2.17656e-05	4.35313e-05	0	0
Elusimicrobia_bacterium_RIFOXYD12_FULL_66_9	0	0	0	0	0	4.35313e-05	0	0	0	0.000174125	0	0	0	0	0.000217656	0	4.35313e-05	6.52969e-05	0	4.35313e-05	0.000217656	0.00124064	2.17656e-05	4.35313e-05	6.52969e-05	2.17656e-05	0	4.35313e-05	0.000108828	0	0	0	0	0	0	0	6.52969e-05	0	0	0	0	0	4.35313e-05	6.52969e-05	0	6.52969e-05	2.17656e-05	4.35313e-05	0.00404841
Desulfovibrio_alcoholivorans	0	0	0	0.000108828	0	0	0	0	0	0	0	0	0	0	0	0.000217656	0	0	0	0	4.35313e-05	2.17656e-05	2.17656e-05	0.000108828	0	4.35313e-05	2.17656e-05	0.00402664	0	0	0	0	0	0	0.000152359	0	0	0	0	0	0	0	0	0	0	0	0	0	2.17656e-05
Desulfitobacterium_sp_PR	0	0	0	0	0	0	0	0	0	0	0	0	0	0	0	0	0	0	0	0	0	0	0	0	0	0	0	0	0	0	0	0	0	0	0	0	0	0	0.00398311	0	0	6.52969e-05	2.17656e-05	4.35313e-05	0	0	2.17656e-05	0	0
Parabacteroides_merdae	0	0	0	0	0	0	0	0	0	0	0	0	0	0	0	0	0	0	0	0	0	0	0	0	0	0	0	0	0	0	0	0	0	0	0	0	0	0	0	0	0	0	0	0	0	0	0	0	0
Spironema_culicis	0	0	0	0	0	0	0	0	0	0	0	0	0	0	0	0	0	0	0	0	0	0	0	0	0	0	0	0	0	0	0	0	0	0	0	0	0	0	0	0	0	0	0	0	0	0	0	0	0
Alistipes_finegoldii	0	0	0	0	0	0	0	4.35313e-05	0	0	0	0	0	2.17656e-05	0	4.35313e-05	0.00158889	0	0	0	0	0	0	0	0	0	0	0	0	0	0	8.70625e-05	0	0	0	0	0	0	0	0	0	0	0	0	0	0	0	2.17656e-05	0
Oscillibacter_sp_ER4	0	0	0	0	0	0	0	0	0	0	0	0	0	0	0	0	0	0	0	0	0	0	0	0	0	0	0	0	0	0	0	0	0	0	0	0	0	0	0	0	0	0	0	0	0	0	0	0	0
Leptotrichia_wadei	0	0	0	0	0	0	0	0	0	0	0	0	0	0	0	0.000217656	0	0	0	0	0	0	0	0	0	0	0	0	0	0	0	0	0	0	0	0	0	0	0.0035478	0	0	0	0	0	0	0	0	0	0
bacterium_CYCU-0215	0	0	0	0	0	0	0	0	0	0	0	0	0	0	0	0	0	0	0	0	0	0	0	0	0	0	0	0	0	0	0	0	0	0	0	0	0	0	0	0	0	0	0	0	0	0	0	0	0
Chitinophaga_filiformis	0	0	0	0	0	2.17656e-05	0	0	0	0.000152359	0	0	0	0	0	0	0	0	0	0	0	4.35313e-05	0	0	0	0	0	0	2.17656e-05	0	0	0	0	0	0	0	0	0	0	0	0	0	0	4.35313e-05	4.35313e-05	0	0	0	0
Methanobrevibacter_arboriphilus	0	0	0	0	0	0	0	0	0	0	0	0	0	0	0	0	0	0	0	0	0	0	0	0.00330838	0	0	0	0	0	0	4.35313e-05	0	0	0	0	0	0	0	0	0	0	0	0	0	0	0	0	2.17656e-05	0
Streptomyces_durhamensis	2.17656e-05	0.000391781	4.35313e-05	0.000848859	0.000261188	2.17656e-05	0	2.17656e-05	0	0	0	0	0	6.52969e-05	4.35313e-05	0.000174125	4.35313e-05	2.17656e-05	0	2.17656e-05	2.17656e-05	2.17656e-05	4.35313e-05	2.17656e-05	0	6.52969e-05	0.000522375	0.000108828	0	0	0	4.35313e-05	6.52969e-05	0.000130594	0.000435313	2.17656e-05	0.000631203	2.17656e-05	2.17656e-05	0.000152359	2.17656e-05	0	2.17656e-05	6.52969e-05	2.17656e-05	0	0	0	0.000108828
Sphingobacterium_mizutaii	2.17656e-05	0	2.17656e-05	0.000718266	0	0	0.000239422	0	4.35313e-05	0	6.52969e-05	0	0.000631203	2.17656e-05	0.000413547	6.52969e-05	0	0	2.17656e-05	0	0.00119711	0	0.000108828	0	2.17656e-05	0	0	4.35313e-05	0	4.35313e-05	0	0	0	4.35313e-05	0	0	0	0	0	0	0	0	0	0	0	0	6.52969e-05	0	2.17656e-05
Levyella_massiliensis	0	0	0	0	8.70625e-05	0	0	4.35313e-05	4.35313e-05	6.52969e-05	6.52969e-05	0	2.17656e-05	4.35313e-05	4.35313e-05	6.52969e-05	0.00322131	6.52969e-05	0	0	0	0	0	0	0	0	0	0	0	0	0	0	0	0	0	0.000108828	0	0	0	0	0	0	0	0	0	0	0	0.000217656	0
Pseudomonas_psychrotolerans	4.35313e-05	0	0	0	0	0	4.35313e-05	0	0	0	0	0	0	0	0	0	0	0	4.35313e-05	0	0	0	0	0	0	0	0	0	2.17656e-05	2.17656e-05	2.17656e-05	0.000195891	2.17656e-05	2.17656e-05	2.17656e-05	0	0	0.000174125	4.35313e-05	0	0	0	0	0.000108828	2.17656e-05	2.17656e-05	4.35313e-05	0	0
Deinococcus_caeni	0	0	0	0	0	0	0	0	4.35313e-05	0	0	0.00128417	0	0	0	0	0	0	0	0	0	0	0	0	0	0	0	0	0	0	0	0	0	0	0	0	0	0	0	0	0.000565906	0	2.17656e-05	0	0	0	0	0	0
Desulfovibrio_piger	0	0	0.000282953	0	0	0	0	0	0	0	0	0	0	0	0.000304719	0	0	0	0	0	6.52969e-05	0.000108828	2.17656e-05	4.35313e-05	4.35313e-05	4.35313e-05	0.00317778	2.17656e-05	0	0	0	0	0	0.000282953	0	0	0	0	0	0	0	0	0	0	0	0	0	2.17656e-05	0
Micromonas_commoda	0	0	0	0	0	0	0	0	0	0	0	0	0	0	0	0	0	0	0	0	0	0	0	0	0	0	0	0	0	0	0	0	0	0	0	0	0	4.35313e-05	2.17656e-05	0	0	0	0	0	0	0	0	0	0
Bacillus_korlensis	0.000195891	0	8.70625e-05	2.17656e-05	0	6.52969e-05	0	0	0	2.17656e-05	0	8.70625e-05	0.000652969	0	6.52969e-05	0.000152359	6.52969e-05	0.000108828	0	4.35313e-05	0.000239422	0.000108828	6.52969e-05	0.000783563	0.00121888	4.35313e-05	0.0014583	6.52969e-05	4.35313e-05	8.70625e-05	0.000108828	0.000174125	8.70625e-05	8.70625e-05	0.000413547	4.35313e-05	0.00309072	0	0	0	0	0	0	2.17656e-05	4.35313e-05	0	0	8.70625e-05	0.000261188
[Eubacterium]_hallii	0	0.000457078	0	2.17656e-05	0	0	0	2.17656e-05	4.35313e-05	6.52969e-05	4.35313e-05	0.00309072	4.35313e-05	0.000130594	8.70625e-05	8.70625e-05	4.35313e-05	0	4.35313e-05	0	0	0	0	0.000108828	0	4.35313e-05	0	0	0	0	6.52969e-05	0	6.52969e-05	0	0	0	0	0	0	0	0	0	0	2.17656e-05	0	0	0	0	0
Virgulinella_fragilis	0	4.35313e-05	0	2.17656e-05	0	0	2.17656e-05	0	2.17656e-05	0	0	0	0	2.17656e-05	0	0.000108828	0	0	4.35313e-05	0	0	0	0	0	0	2.17656e-05	0	4.35313e-05	0	0	4.35313e-05	2.17656e-05	0.000130594	0	0	0	0	0.000500609	4.35313e-05	6.52969e-05	0	0	0	0	0	0	0	0	0
Prevotella_shahii	0	0	0	0	0	0	0	0	0	0	0	0	0	0	0	0	0	0	0	0	0	0	0	0	0	0	0	0	0	0	0	0	0	0	0	0	0	0	0	0	0	0	0	0	0	0	0	0	0
Sneathia_sanguinegens	0	0	0	0	0	0	0	0	0	0	0	0	0	0	0	0	0	0	0	0	0	0	0	0	0	0	0	0	0	0	0	0	0	0	0	0	0	0	0	0	0	0	0	0	0	0	0	0	0
Bacteroides_plebeius	0	0	4.35313e-05	0	0	0	0	0	0	0	0	0	0	0	6.52969e-05	0	0	0	0	4.35313e-05	0	8.70625e-05	0	0	0	0	0.00276423	2.17656e-05	0	0	0	0	0	6.52969e-05	8.70625e-05	0	0	0	0	0	0	0	0	0.000108828	0	0	0	0	6.52969e-05
Methylobacterium_adhaesivum	0.000478844	2.17656e-05	0.000326484	0	4.35313e-05	4.35313e-05	4.35313e-05	0	4.35313e-05	6.52969e-05	4.35313e-05	4.35313e-05	0.000304719	2.17656e-05	0.00117534	2.17656e-05	4.35313e-05	0	2.17656e-05	0	0	0	0	0	8.70625e-05	0	0.00034825	4.35313e-05	8.70625e-05	0.000195891	8.70625e-05	6.52969e-05	0	0.000478844	0.000522375	4.35313e-05	0.00104475	0	6.52969e-05	0	0	0	0	0.000174125	0	0	0	0	2.17656e-05
Leuconostoc_lactis	0	0	0	0	0	0	0	0	0	0	0	0	0	0	0	4.35313e-05	0	0	0	0	0	0	0	0	0	0	0	4.35313e-05	4.35313e-05	0	0	0	0	0	0.000261188	0	2.17656e-05	0	0	0	0	0	0	8.70625e-05	0	0	0	0	0
Nocardioides_plantarum	0	0	0	0	0.000174125	0	0	0	0	0	0	0	0	0	0	4.35313e-05	2.17656e-05	0.000457078	0	0	0	0	0	0	0	2.17656e-05	0	0	0	0	4.35313e-05	2.17656e-05	0	0	0.000478844	2.17656e-05	0.000718266	8.70625e-05	0	0	0	0	0	0	0	0	0	0	2.17656e-05
Brevundimonas_viscosa	0	0	0	0	0	0	0	0	0	0	2.17656e-05	0.000457078	0	0	0	0	0	0	0	4.35313e-05	0	0	0	4.35313e-05	0	0	0	0	0	0	2.17656e-05	0	0	0	0	0	0	0	4.35313e-05	0	0	0	0	0	0	0	0	0	0
Burkholderiales_bacterium_X4	2.17656e-05	0	0	0	0	0	0	0	0.000565906	0	0	0	0	0	0	0	0	0	0	0.000108828	0.00274247	0.000195891	0.000174125	0.000174125	0.000152359	6.52969e-05	0.000152359	0.000130594	0	0	0	2.17656e-05	0	0	0	0	2.17656e-05	0	0	0	0	0	0	0	2.17656e-05	0	0	0.000174125	0.000108828
Xanthomarina_gelatinilytica	0	0	0	0	0	0	0	0.000239422	0.000239422	0.000174125	0.00108828	4.35313e-05	0.000152359	8.70625e-05	6.52969e-05	0.000239422	4.35313e-05	8.70625e-05	0.000587672	0	0	0	0.000565906	0	0	0	0	0	0	0.000152359	0	0	0	0	0	0	0	0	0	0	0	0	0	0	0	0	0	0	0
Marinobacter_algicola	0.00143653	8.70625e-05	6.52969e-05	0.000130594	0.000152359	4.35313e-05	6.52969e-05	4.35313e-05	4.35313e-05	8.70625e-05	4.35313e-05	0	4.35313e-05	0	0	0.000326484	0.000130594	0	6.52969e-05	8.70625e-05	6.52969e-05	2.17656e-05	4.35313e-05	2.17656e-05	0.000152359	6.52969e-05	8.70625e-05	0.000195891	6.52969e-05	2.17656e-05	4.35313e-05	6.52969e-05	0	0	6.52969e-05	0.000130594	0	0.000565906	0.00106652	0	6.52969e-05	2.17656e-05	0.000108828	0	0.000261188	2.17656e-05	2.17656e-05	0.000870625	0
bacterium_LY17	2.17656e-05	0	0	0.000500609	0	0	0	0	2.17656e-05	0	0	0.00265541	2.17656e-05	0	4.35313e-05	4.35313e-05	0	2.17656e-05	2.17656e-05	0	0	0	0	4.35313e-05	0	0	0	2.17656e-05	0	0	8.70625e-05	0	0	2.17656e-05	0	0	0.00152359	0	0	0	0	0	0	4.35313e-05	0	0	0	0	0
rumen_bacterium_YS3	0	0	0	6.52969e-05	0	0	0	0	0	2.17656e-05	2.17656e-05	0	4.35313e-05	0	0	0.00108828	0	2.17656e-05	8.70625e-05	0	0	0	0	0	0	0	0	0.000239422	0	0	0	0	0	0	0	0	0.000435313	4.35313e-05	0	0	0	0	0	0	0	0	0	0	6.52969e-05
Pseudomonas_pelagia	0.000108828	0.000522375	2.17656e-05	4.35313e-05	0	4.35313e-05	0	0	0	0	0	0	4.35313e-05	0.000108828	0	0	0	0	4.35313e-05	0	0	0	0	2.17656e-05	0.000152359	8.70625e-05	0	2.17656e-05	0	4.35313e-05	2.17656e-05	0.000370016	8.70625e-05	0	4.35313e-05	4.35313e-05	4.35313e-05	0.000152359	0	0	0	0	0	0	0	0	0	0	2.17656e-05
Leptotrichia_hofstadii	0	0	0	0	0	0	0	0	0	0	0	0	0	0	0	0	0	0	0	0	0	0	0	0	0	0	0	0	0	0	0	0	0	0	0	0	0	0	0	0	0	0	0	0	0	0	0	0	0
[Desulfobacterium]_catecholicum	0	0	8.70625e-05	0	0	0	0	0	0	0	0	0	0	0	0.000130594	0	0	0	0	0.000130594	0.000152359	0.000108828	4.35313e-05	0.000108828	0.000130594	4.35313e-05	0.00259011	4.35313e-05	0	0	0	0	0	0.000282953	0	0	2.17656e-05	0	0	0	0	0	0	0	0	0	0	0	8.70625e-05
bacterium_B0089	0	0	0	0	0	0	0	0	4.35313e-05	2.17656e-05	0	2.17656e-05	0.000152359	0	4.35313e-05	0	0	0	0	0	0	0	0	0	2.17656e-05	0	0	0	0	0	0	4.35313e-05	0	0	0	0	0	0	0.000152359	0	0	0	0	0	0	0	0	0	0
Owenweeksia_hongkongensis	0.000130594	0	0	0	0	0	0	4.35313e-05	2.17656e-05	0	0	4.35313e-05	0.000565906	0	4.35313e-05	2.17656e-05	0	2.17656e-05	4.35313e-05	2.17656e-05	8.70625e-05	4.35313e-05	2.17656e-05	4.35313e-05	0.00254658	4.35313e-05	2.17656e-05	2.17656e-05	0	0	0	4.35313e-05	0	0	0	0	0	0	0	0	0	0	0	0	0	0	0	0	2.17656e-05
Rubrobacter_sp_C05_TP_Z26_S14	2.17656e-05	0	0	0	2.17656e-05	0	0	0	0	0	0.000108828	0	0	4.35313e-05	0	0	0	0	0	6.52969e-05	0.000217656	6.52969e-05	0.00252481	2.17656e-05	4.35313e-05	6.52969e-05	8.70625e-05	0.000130594	2.17656e-05	0.00034825	0	0	0	0	0	0	0	0	0	0	0	0	0	0	0	0	0	2.17656e-05	0.000130594
Corynebacterium_macginleyi	4.35313e-05	0	2.17656e-05	0	0	0	0	4.35313e-05	0	2.17656e-05	0	0	4.35313e-05	4.35313e-05	0	0	0	0	0	0	0	0	0	0	0	0	2.17656e-05	0	0	0	0	0	0	0	4.35313e-05	0	0	0	0.00252481	0	0	0	0	0	0	0	0	0	0
Anaerococcus_vaginalis	0	0	2.17656e-05	0.000565906	2.17656e-05	0	0.00117534	0	4.35313e-05	2.17656e-05	2.17656e-05	4.35313e-05	0	4.35313e-05	0	0.000957688	4.35313e-05	0	2.17656e-05	0	0	0	0	0	0	0	0	6.52969e-05	0	0	0	0	0	0	0.000239422	4.35313e-05	0	0	0	0	0	0	0	0	0	0	0	0.000652969	0
Actinomyces_graevenitzii	0	0	0	0	0	0	0	0	0	0	0	0	0	0	0	0	0	0	0	0	0	0	0	0	0	0	0	0	0	0	0	0	0	0	4.35313e-05	0	0	0	0	0	0	0	0	0	0	0	0	0	0
Oikopleura_dioica	0	0	0	0	0	0	0	0	0	0	0	0	0	0	0	0	0	0	0	0	0	0	0	0	0	0	0	0	0	0	0	0	0	0	0	0	0	0	0	0	0	0	0	0	0	0	0	0	0
Ruminococcus_sp_5_1_39BFAA	0	0.000674734	4.35313e-05	4.35313e-05	0	0	0	0	0	0	0	0.000108828	0	4.35313e-05	0.000130594	0	0	0	0	6.52969e-05	0.000217656	0.000108828	4.35313e-05	0.00245952	0.000174125	0.000130594	0.00174125	2.17656e-05	0	0	0.000152359	0	4.35313e-05	0.000108828	2.17656e-05	0	2.17656e-05	0	0	4.35313e-05	0	0	2.17656e-05	0	0	0	0	8.70625e-05	0.000152359
Clostridiales_bacterium_S5-A14a	0	0	0	0	0	0	0	0	0	0	0	0	0	0	0	0	0	0	0	0	0	0	0	0	0	0	0	0	0	0	0	0	0	0	0	0	0	0	0	0	0	0	0	0	0	0	0	0	0
cf_Cytophaga_sp_MDA2507	0	0	0.000674734	6.52969e-05	0	0	6.52969e-05	0	4.35313e-05	2.17656e-05	4.35313e-05	0	2.17656e-05	0	0.00143653	0	0	2.17656e-05	2.17656e-05	0	0	0.000370016	4.35313e-05	0	0	0	4.35313e-05	0	2.17656e-05	0	0	0.000282953	0	0	0	0	0	2.17656e-05	4.35313e-05	0	0	0	0	0	0	0	0	6.52969e-05	2.17656e-05
Prevotella_disiens	0	0	0.00239422	0	0	0	8.70625e-05	0	0	0	0	0	0	0	0	0	0	0	0	0	0	0	0	0	0	0	6.52969e-05	0	0	0	0	0	0	0	0	0	0	0	0	0	0	4.35313e-05	0	0	0	0	0	0	0
Marinomonas_communis	0.000152359	0	0	0	0	0	0	0	0	0	0	0	0.000478844	0	0	0	0	0	4.35313e-05	8.70625e-05	0.000174125	8.70625e-05	4.35313e-05	8.70625e-05	0.00230716	4.35313e-05	8.70625e-05	0.000130594	0	0	0	0.000261188	0	0	0	0	0	0	0	0	0	0	0	0	0	0	0	2.17656e-05	0
Globodera_pallida	0	0	0	0	0	2.17656e-05	0	0	0	2.17656e-05	0	0	0	0	0	0	0	2.17656e-05	0	0	0	0.000152359	0	4.35313e-05	0	0	0	0	0	0	0	0	0	0	0	0	2.17656e-05	0	4.35313e-05	0	0	0	0	0	0	4.35313e-05	0	0	0.00228539
Labrys_miyagiensis	0	0	0	0	0	0	0	0	0	0	0	0	0	0	0	0	0	0	0	0	0	0	0	0	0	0	0	0	0	0	0	0	0	0	0	0	0	0	0	0	0	0	0	0	0	0	0	0	0
Kytococcus_sedentarius	0	0	4.35313e-05	0	0	0	0	0	0	0	0	0	0	0	0	0	0	0	0	0	0	0	0	0	0	2.17656e-05	0	0	0	0	0	0	0	0	4.35313e-05	0	2.17656e-05	0	0	0	0	0	0	0	0	0	0	0	0
Carex_siderosticta	0	0	0	0	0	0	0	0	0	0	0	0	0	0	0	0	0	0	0	0	0	0	0	0	0	0	0	0	0	0	0	0	0	0	0	0	0	0	0	0	0	0	0	0	0	0	0	0	0
Dubosiella_newyorkensis	0	0.0021548	0	2.17656e-05	6.52969e-05	0	0	0	0	0	0	0	0	4.35313e-05	0	0	0	0	0	0	0	0	0	0	0	0.000130594	0	0	0	0	0	0	4.35313e-05	0	0	0	0	0	0	0	0	0	0	0	0	0	0	0	0
Arsenicicoccus_bolidensis	0	0	0.000108828	0	0.000261188	2.17656e-05	0	0	0	0	0	0	0	0	6.52969e-05	2.17656e-05	0	0	0	0	8.70625e-05	6.52969e-05	2.17656e-05	2.17656e-05	4.35313e-05	2.17656e-05	0.0021548	4.35313e-05	0	4.35313e-05	0	4.35313e-05	0	0.000282953	4.35313e-05	4.35313e-05	0	0	0	0	0	0	0	0	0	0	0	2.17656e-05	0
Polynucleobacter_asymbioticus	0.000152359	0	0	0	2.17656e-05	0	0	0	0	0	0	0	0.000239422	0	0	0	0	0	0	6.52969e-05	6.52969e-05	6.52969e-05	2.17656e-05	0.000108828	0.00211127	2.17656e-05	4.35313e-05	6.52969e-05	0	0	0	0.000108828	0	0	0	0.000130594	2.17656e-05	0	0	0	0	8.70625e-05	0	0	4.35313e-05	0	0	4.35313e-05	6.52969e-05
Clostridiales_bacterium_KA00134	0	0	0	0	0	0	0	0	0	0	0	0	0	0	0	0	0	0	0	0	0	0	0	0	0	0	0	0	0	0	0	0	0	0	0	0	0	0	0	0	0	0	0	0	0	0	0	0	0
Flavisolibacter_ginsengisoli	0	0	2.17656e-05	0	0	0	0	0	0	0	0	0	0	0	0	4.35313e-05	0	2.17656e-05	0	0	0	0	0	0	0	0	0	2.17656e-05	0	0	0	0	0	0	0.000435313	0	0.00117534	0	0	0	0	6.52969e-05	0	0	2.17656e-05	0	6.52969e-05	2.17656e-05	2.17656e-05
Algisphaera_agarilytica	0	0	0	0	0	0	0	0	0	0	0	0	0	0	0	0	0	0	0	0	0	0	0	0	0	0	0	0	0	0	0	0	0	0	0	0	0	0	0	0	0	0	0	0	0	0	0	0	0
Xanthobacter_flavus	0.000108828	0	0	0	0	0	0	0	0	0	0	2.17656e-05	0.000282953	0	0	0	0	0	0	0.000152359	0.000217656	0.000108828	8.70625e-05	0.000587672	0.00204597	0.000108828	8.70625e-05	6.52969e-05	0	0	0.000130594	0.000326484	0	0	0	0	0	0	0	0	0	6.52969e-05	0	0	0	0	0.000261188	8.70625e-05	6.52969e-05
bacterium_YC-LK-LKJ27	0	0	0	0	0	0	0	0	0	0.00204597	2.17656e-05	0	0	2.17656e-05	0	2.17656e-05	0	0	0	0	0	4.35313e-05	0	0	0	0	0	0	4.35313e-05	6.52969e-05	0	0	0	0	0	0	0	0	0	0	0	0	0	0	0	0	0	0	0
Roseomonas_lacus	0	0	0	0	2.17656e-05	0	6.52969e-05	0	0	0	0	0	0	2.17656e-05	0	0	0	0	0	0	0	6.52969e-05	4.35313e-05	0	0	0	0	4.35313e-05	4.35313e-05	0	0	0	0	0	0	0	0	0	0.00204597	2.17656e-05	2.17656e-05	0	4.35313e-05	4.35313e-05	4.35313e-05	0	2.17656e-05	0	0
Ruminococcus_bromii	0	0.000522375	0	0	0	0	2.17656e-05	6.52969e-05	0.00130594	8.70625e-05	4.35313e-05	4.35313e-05	4.35313e-05	8.70625e-05	6.52969e-05	0.000130594	8.70625e-05	2.17656e-05	0.000108828	0	0.000370016	0	0	0	0	6.52969e-05	0	0	0	0	0	0	8.70625e-05	0	0	0	0.000217656	0	0	0	0	0	0	0	0	0	0	0	0
Ruminococcus_bicirculans	0	0.00178478	2.17656e-05	2.17656e-05	0	0	0.000195891	0	0	0	0	0	0	0.000174125	0	0	0	0	0.000108828	2.17656e-05	6.52969e-05	0	4.35313e-05	4.35313e-05	0	0.000152359	4.35313e-05	4.35313e-05	0	0	0	0	0.000108828	0	0	0	0	4.35313e-05	0	0	0	0	0	0	0	0	0	2.17656e-05	2.17656e-05
Lactococcus_lactis	2.17656e-05	2.17656e-05	4.35313e-05	6.52969e-05	2.17656e-05	2.17656e-05	4.35313e-05	0	8.70625e-05	0	8.70625e-05	4.35313e-05	0	0	0	0	0	2.17656e-05	0	0	0.000108828	0	0.000152359	0.000174125	0	0	0	0	0	6.52969e-05	0.000108828	0	0	0	4.35313e-05	0	0.000130594	0.000217656	6.52969e-05	6.52969e-05	2.17656e-05	4.35313e-05	2.17656e-05	0.000261188	0	0	0	0	0
Sutterella_wadsworthensis	0	0	0	0	0	0	6.52969e-05	0	0	0	0	0	0	0	0	0	0	0	2.17656e-05	0	0	0	0	0	4.35313e-05	2.17656e-05	0	2.17656e-05	0	0	0	0	0	0	0	0	0	2.17656e-05	0	0	0	0	0	4.35313e-05	0	0	0	2.17656e-05	0
Propionimicrobium_sp_Marseille-P3275	0	0	0	0	0	0	0	0	0	0	0	0	0	0	0	0	0	0	0	0	0	0	0	0	0	0	0	0	0	0	0	0	0	0	0	0	0	0	0	0	0	0	0	0	0	0	0	0	0
Craurococcus_sp	0	0	0	0	0	0	0	4.35313e-05	0	0.00193714	2.17656e-05	2.17656e-05	0	2.17656e-05	0	2.17656e-05	0	4.35313e-05	2.17656e-05	0	0	0	0	0	0	0	0	0	4.35313e-05	0	0	0	0	0	0	0	0	0	0	0	0	0	0	0	0	0	0	0	0
uncultivated_soil_bacterium_clone_S111	0	0	0	0	0	0	0	0	0.000261188	0	4.35313e-05	0	2.17656e-05	0	0	0	0	0	0	0.000108828	0.00189361	6.52969e-05	0.000108828	0.000130594	2.17656e-05	8.70625e-05	0.000152359	0.000195891	0	6.52969e-05	0	0	0	0	0	0	0.000195891	0	0	0	0	0	0	0	0	0	4.35313e-05	0.000174125	0.000108828
Saccharopolyspora_rectivirgula	0	0	0	0	0	0	0	0	0	0	0	0	0	0	0	0	0	0	0	0	0	0	0	0	0	0	0	0	0	0	0	0	0	0	0	0	0	0	0	0	0	0	0	0	0	0	0	0	0
Blautia_sp_Marseille-P3387	0	0	0	0	0	0	0	0	0	0	0	0	0	0	0	0	0	0	0	0	0	0	0	0	0	0	0	0	0	0	0	0	0	0	0	0	0	0	0	0	0	0	0	0	0	0	0	0	0
Alphaproteobacteria_bacterium	0	0	0	0	0	0	0	0	0	0	0	0	0	0	0	0	0	0	0	0	0	0	0	0	0	0	0	0	0	0	0	0	0	0	0	0	0	0	0	0	0	0	0	0	0	0	0	0	0
Pseudoalteromonas_shioyasakiensis	6.52969e-05	0	0.000239422	0	2.17656e-05	0	0	4.35313e-05	0.000174125	4.35313e-05	2.17656e-05	0.00130594	0.000130594	0	0.000108828	0.000130594	2.17656e-05	0	2.17656e-05	6.52969e-05	0.000217656	0.000130594	0.000130594	0.00034825	0.000152359	0	0.00178478	0.000108828	0	6.52969e-05	8.70625e-05	0.000239422	2.17656e-05	0.00034825	0.000261188	8.70625e-05	8.70625e-05	0	0	0	2.17656e-05	0	2.17656e-05	0	0	0	0	0.000304719	0
Streptococcus_mutans	0	0	0	0	0	0	0	0	0	0	0.000108828	0	0	0	0	0	0	0	0	2.17656e-05	0.000152359	0	0.00178478	4.35313e-05	8.70625e-05	6.52969e-05	4.35313e-05	4.35313e-05	0	0.000130594	0	0	0	0	0	0	0	0	0	0	0	0	0	0	0	0	0	2.17656e-05	4.35313e-05
bacterium_YC-ZSS-LKJ74	0	0	0	0	0	0	0	0	0	0	0	0	0	0	0	0	0	0	0	0	0.00178478	6.52969e-05	0	0	0	0	0	4.35313e-05	0	0	0	0	0	0	0	0	0	0	0	0	0	0	0	0	0	0	0	0	0
Clostridium_sp_BNL1100	0	0	0	0	0	0	0	0	0	0	0	0	0	0	0	0	0	0	0	0	0	0	0	0	0	0	0	0	0	0	0	0	0	0	0	0	0	0	0	0	0	0	0	0	0	0	0	0	0
soil_bacterium_WWH121	0	0	0	0	0	0	0	0	0	0	0	0	0	0	0	0	0	0	0	0	0	0	0	0	0	0	0	0	0	0	0	0	0	0	2.17656e-05	0	0	0	0	0	0	0	0	0	0	0	0	0	0
bacterium_QTYC46b	0	0	0.000152359	2.17656e-05	0	2.17656e-05	0	0	4.35313e-05	2.17656e-05	0	0	0.000152359	0	2.17656e-05	2.17656e-05	0	4.35313e-05	0	2.17656e-05	4.35313e-05	0	0	0.000652969	2.17656e-05	2.17656e-05	6.52969e-05	6.52969e-05	8.70625e-05	2.17656e-05	0.000152359	4.35313e-05	6.52969e-05	0.000522375	0.00174125	4.35313e-05	0.000500609	4.35313e-05	0	0	0	0	0	0	0	0	0	0	4.35313e-05
Chryseobacterium_taeanense	2.17656e-05	0	2.17656e-05	0	2.17656e-05	0	0	0	0	2.17656e-05	6.52969e-05	0	0	0	0	0	0	2.17656e-05	0	0	2.17656e-05	0.000152359	4.35313e-05	0	0	0	0	0	2.17656e-05	0	0	0	0	0	0	0	0.000609438	2.17656e-05	2.17656e-05	0	0	0	0	4.35313e-05	0	0	0.000217656	0	6.52969e-05
Clostridiales_bacterium_41-2a	0	0	0	0	0	0	0	0	0	0	0	0	0	0	0	0	0	0	0	0	4.35313e-05	0	2.17656e-05	0	0	2.17656e-05	0.00169772	2.17656e-05	0	0	0	0	0	4.35313e-05	0	0	0	0	0	0	0	0	0	0	0	0	0	0	0
Sphingomonas_jaspsi	0	0	0	0	0	2.17656e-05	2.17656e-05	0	6.52969e-05	2.17656e-05	0	2.17656e-05	0	0	0	6.52969e-05	0	4.35313e-05	0	4.35313e-05	0.000892391	0.000108828	4.35313e-05	4.35313e-05	4.35313e-05	4.35313e-05	0.000108828	2.17656e-05	0.000152359	2.17656e-05	0	4.35313e-05	4.35313e-05	0.000130594	6.52969e-05	2.17656e-05	0.000391781	0	0	0	0	0	0	0	0	0	0	0.000108828	6.52969e-05
Flavobacterium_sp_MGE_SAT_384	0	0	0	2.17656e-05	0	0	0	0	0	0	0	0	0	0	0	0	0	0	0	0	0	0	0	0	0	0	0	0	0	0	0	0	0	0	6.52969e-05	0	0	0	0	0	0	0	0	0	0	0	0	0	0
Eubacterium_ramulus	4.35313e-05	0.000609438	2.17656e-05	0	2.17656e-05	0	0	0	0	0	0	0	0	8.70625e-05	0	0	0	0	0	0	0	0	0	0	0	6.52969e-05	0	0	0	0	0	0	8.70625e-05	0	0	0	0	0	0	0	0	0	0	2.17656e-05	0	0	0	0	0
Clostridium_saccharobutylicum	4.35313e-05	0	0	0	0	0	0	0	0	0	2.17656e-05	0	2.17656e-05	0	0	0	0	0	0	0	4.35313e-05	0	6.52969e-05	0	0.000522375	2.17656e-05	4.35313e-05	0	2.17656e-05	4.35313e-05	0	0	0	0	0	0	0.000391781	0	2.17656e-05	0	0	0	0	4.35313e-05	0	0	0	2.17656e-05	2.17656e-05
Methylobacterium_sp_63	0	0	0	0	0	0	0	0	0	0	0	0	0	0	0	0	0	0	0	0	0	0	0	0	0	0	0	4.35313e-05	0	0	0	0	0	8.70625e-05	0	0	0	0	0.000108828	0	0	0	0	0	0	0	0	0	0
Acetobacter_indonesiensis	4.35313e-05	4.35313e-05	0	2.17656e-05	2.17656e-05	0	0.00156713	0	0	0	0	0	0	0	0	0	0	0	0.000108828	0	0	0	0	0	0	0	0	0	0	0	0	0	0	0	0	0	0	4.35313e-05	0	0	0	0	0	0	0	0	0	0	0
Campylobacter_ureolyticus	0	0	0	0	0	0	0	0	0	0	0	0	0	0	0	0	0	0	0	0	0	0	0	0	0	0	0	0	0	0	0	0	0	0	0	0	0	0	0	0	0	0	0	0	0	0	0	0	0
bacterium_Ellin517	0	0	0	0	0	0	2.17656e-05	0	0	0.000108828	0	0	0	0	0	0	0	0	0	0	6.52969e-05	0.000522375	6.52969e-05	2.17656e-05	4.35313e-05	2.17656e-05	0	0	4.35313e-05	4.35313e-05	0	0	0	0	0	0	0.000239422	0	0	0	0	0	0	2.17656e-05	0	0	0	2.17656e-05	2.17656e-05
beta_proteobacterium_JGI_0001003-N18	0	0	0	0	0	0	0	0	0	0	0	0	0	0	0	0	0	0	0	0	0	0	0	0	0	0	0	0	0	0	0	0	0	0	0	0	0	0	0	0	0	0	0	0	0	0	0	0	0
Rubrobacter_radiotolerans	0	0	0	0	0	0	0	0	0	0	0	0	0	0	0	0	0	0	0	0	0	0	0	0	0	0	0	0	0	0	0	0	0	0	0	0	0	0	0	0	0	0	0	0	0	0	0	0	0
Pseudoxanthomonas_dokdonensis	0	0	0	0	0	0	0	0	0	0	0	0	0	0	0	0	0	0	0	0	0	0	0	0	0	0	0	0	0	6.52969e-05	4.35313e-05	8.70625e-05	2.17656e-05	0	0	0	0	0	2.17656e-05	0	0	0	0	2.17656e-05	0	0	0	0	0
Nocardiopsis_exhalans	0	0.000108828	0	0	0	0	0	4.35313e-05	2.17656e-05	0	0	4.35313e-05	0	6.52969e-05	0	6.52969e-05	0.000674734	0	0	0	0	0	0	0	0	0.000130594	0	0	6.52969e-05	0	0.000282953	4.35313e-05	0.001393	4.35313e-05	0.000108828	0.000108828	0.000152359	2.17656e-05	0	0	0	0	0	8.70625e-05	0.000108828	0	0	6.52969e-05	0
Blautia_sp_Marseille-P3087	0	0.00137123	4.35313e-05	2.17656e-05	0	0	2.17656e-05	0	0	0	0	0	0	0.000130594	0	0	0	0	2.17656e-05	4.35313e-05	0	0	0	0	0	8.70625e-05	0	0	0	0	0	0	6.52969e-05	0	0	0	0	2.17656e-05	0	0	0	0	0	0	0	0	0	0	0
Bdellovibrio_sp_SKB1291214	0	0	0	0	0	0	0	0	2.17656e-05	2.17656e-05	0	0	2.17656e-05	2.17656e-05	0.00134947	0	0	0	0	0	0	0	0	0	0	0	4.35313e-05	0	0	0	0	0	0	2.17656e-05	0	0	0	0	0	0	0	0	0	0	0	0	0	0	0
Sphingobacterium_sp_23D10-4-9	0	0	0	4.35313e-05	0	0	0	0	6.52969e-05	2.17656e-05	4.35313e-05	0	6.52969e-05	0	0	0.000718266	0	0	0.000130594	0	0	0	0	0	0	0	0	8.70625e-05	0	0	0	0	0	0	4.35313e-05	0	0	0	0	0	0	0	0	0	0	0	0	0	0
Aminicenantes_bacterium_clone_OPB95	0	0	0	0.000239422	4.35313e-05	0	0	0	0	0	0	0	0	0	0	0	0	0	0	0	0	0	0	0	0	0	0	4.35313e-05	0	0	0	0	0	0	2.17656e-05	0	0	0	0	0	0	0	0	0	0	0	0	0	0
Flavobacterium_columnare	0	2.17656e-05	0	0	0	0	0	0	0	0	0	0	0	2.17656e-05	0	0	0	0	0	0	0	0	0	0	0	2.17656e-05	0	0	2.17656e-05	2.17656e-05	0	0	0.0013277	0	0	0	0	0	0	0	0	0	0	0	0	0	0	0	0
Caballeronia_sordidicola	0	0	0	0	0	0	0	0	0	0	0	0	0	0	0	0	0	0	0	0	0	0	0	0	0	0	0	0	0	0	0	0	0	0	0	0	0	0	0	8.70625e-05	0	4.35313e-05	0	0	2.17656e-05	0	0	0	0
Tenericutes_bacterium_ADurbBin239	0	0.000108828	0	0	0	0	0	0	0	0	0	0	0	2.17656e-05	0	0	0	0	0	0	0	0	0	0	0	8.70625e-05	0	0	4.35313e-05	6.52969e-05	4.35313e-05	2.17656e-05	0.00124064	0	4.35313e-05	0	8.70625e-05	0	0	0	0	0	0	0	0	0	0	0	0
Brachybacterium_phenoliresistens	0	0	0	0	0	0	0	0	0	0	0	0	0	0	0	0	0	0	0	0	0	0	0	0	0	0	0	0	0	0	0	0	0	0	0	0	0	0	0	0	0	0	0	0	0	0	0	0	0
Actinobacillus_capsulatus	0	4.35313e-05	0	0	0	0	0	0	0	2.17656e-05	4.35313e-05	0	4.35313e-05	0.00117534	4.35313e-05	6.52969e-05	2.17656e-05	0	0	0	0	0	0	0	0	6.52969e-05	0	0	0	0	0	0	2.17656e-05	8.70625e-05	8.70625e-05	0	4.35313e-05	0	0	0	0	0	0	0	0	0	0	0	0
Lachnospiraceae_bacterium_DW22	0	0	0	0	0	0	0	0	0	0	0	0	0	0	0	0	0	0	0	0	0	0.000326484	2.17656e-05	4.35313e-05	0	0	0	0	0	0	0	0	0	0	0	0	0	0	2.17656e-05	0	0	0	2.17656e-05	0	0	0	0	0	0
Tetradesmus_obliquus	0	0	0	0	0	0	0	0	0	0	0	0	0	0	0	0	0	0	0	2.17656e-05	0	0.000174125	0	0	0	0	0	0	0	0	0	0	0	0	0	0	0	0	0	0	0	0	0	0	0	0	0	0	0
Porphyrobacter_mercurialis	0	0	0	0	0	0	0	4.35313e-05	0.00113181	0.000130594	0.000108828	8.70625e-05	0.000108828	2.17656e-05	0	0.000108828	6.52969e-05	2.17656e-05	8.70625e-05	0	0.000435313	0	0	0	0	0	0	0	0	0	0	0	0	0	4.35313e-05	0	0.000152359	0	0	0	0	0	2.17656e-05	2.17656e-05	0	0	0	0	0
uncultivated_soil_bacterium_clone_C112	0	0	2.17656e-05	0	0	0	0	2.17656e-05	0.000130594	0	0	6.52969e-05	0	0	0	0	0	0	0	4.35313e-05	0.00111005	4.35313e-05	0	4.35313e-05	2.17656e-05	4.35313e-05	4.35313e-05	0	0	2.17656e-05	4.35313e-05	0	0	0	2.17656e-05	0	0.000239422	4.35313e-05	0	6.52969e-05	0	0	0	0	0	0	0	0	4.35313e-05
Thiobacillus_thioparus	0	0	2.17656e-05	0.000108828	0	0	0	6.52969e-05	0.000130594	0.000174125	0.000130594	6.52969e-05	0.000108828	2.17656e-05	2.17656e-05	0.000761797	6.52969e-05	4.35313e-05	0	8.70625e-05	4.35313e-05	0.000544141	2.17656e-05	8.70625e-05	4.35313e-05	6.52969e-05	8.70625e-05	0.000195891	6.52969e-05	0	0	2.17656e-05	0	0	0.000152359	0	0	0	0.000108828	2.17656e-05	2.17656e-05	8.70625e-05	0	0	6.52969e-05	2.17656e-05	4.35313e-05	2.17656e-05	2.17656e-05
Chloroflexi_bacterium_OLB14	0	0	2.17656e-05	0	0	0	0	0	0	0.000130594	0	0	0	0	0	0	0	0	0	0	6.52969e-05	0.000370016	0	2.17656e-05	0	0	4.35313e-05	0	0.000130594	0	2.17656e-05	0	0	0	2.17656e-05	0	0	0	0	0	0	0	0	6.52969e-05	8.70625e-05	0	0	0	0
Lacibacter_cauensis	0	0.000108828	0	0	0	0	0	0	0	0	0	0	0	0.000108828	0	0	0	0	0	0	0	0	0	0	0	0.000130594	0	0	0.000108828	2.17656e-05	4.35313e-05	4.35313e-05	0.00108828	0	4.35313e-05	0	0	8.70625e-05	0	0	0	0	0	0	0	0	0	0	0
Noviherbaspirillum_sp	0	0	0	6.52969e-05	0	0	0	0	4.35313e-05	2.17656e-05	0	0	6.52969e-05	0	0	0.00108828	0	4.35313e-05	0	0	0	0	0	0	0	0	0	0	0	0	0	0	0	0	6.52969e-05	0	0	0	0	0	0	0	0	0	0	0	0	0	0
Porphyromonas_uenonis	0	0	0	0	0	0	0	0	0	0	0	0	0	0	0	0	0	0	0	0	0	0	0	0	0	0	0	0	0	0	0	0	0	0	0	0	2.17656e-05	0	0	0	0	0	0	0	0	0	0	0	0
Beduini_massiliensis	0	0	0	0	0	0	0	0	0	0	0	0	0	0	0	0	0	0	0	0	0	0	0	0	0	0	0	0	0	0	0	0	0	0	0	0	0	0	2.17656e-05	0	0	0	0	0	0	0	0	0	0
beta_proteobacterium_WY25	0	0	0	0	0	0	0	0	0	0	0	0	0	0	0	0	0	0	0	0	0.00102298	2.17656e-05	0	0	0	0	0	4.35313e-05	0	0	0	0	0	0	0	0	0	0	0	0	0	0	0	0	0	0	0	4.35313e-05	0
Nitrospira_sp	0	0	0	0	0	4.35313e-05	0	0	0	0	0	0	0	0	0	0	0	0	0	0	0	0	0	2.17656e-05	0	0	0	0	4.35313e-05	6.52969e-05	4.35313e-05	0	2.17656e-05	2.17656e-05	0	0	0.000979453	0	0	0	0	0	0	0	4.35313e-05	0	0	0	2.17656e-05
bacterium_enrichment_culture_clone_Anammox_13	0	0	0	2.17656e-05	0	0	0	0	0	0	0	0	0	0	0	0	0	2.17656e-05	0	0	0	0	0	0	0	0	0	0	0	4.35313e-05	0	6.52969e-05	0	0	8.70625e-05	0	0.000130594	0	2.17656e-05	0	0	0	0	0	0	0	0	0	0
Sutterella_parvirubra	0	0	0	0	0	0	0	0	0	0	0	0	0	0	0	0	0	0	0	0	0	0	0	0	0	0	0	0	0	0	0	0	0	0	0	0	0	0	0	0	0	0	0	6.52969e-05	0	0	0	0	0
Bacteriovorax_sp_EPC3	0	0	0	0	0	0	0	0	0	0	0	0	0	0	0	0	0	0	0	0	0	0	0	0	0	0	0	0	0	0	0	0	0	0	0	0	0	0	0	0	0	0	0	0	0	0	0	0	0
Slackia_piriformis	0	0.000935922	0	0	0	0	0	0	0	0	0	0	0	0.000108828	0	0	0	0	0	0	0	0	0	0	0	8.70625e-05	0	0	0	0	0	0	6.52969e-05	0	0	0	0	0	0	0	0	0	0	0	0	0	0	0	0
Campylobacter_showae	0	0	0	0	0	0	0	0	0	0	0	0	0	0	0	0	0	0	0	0	0	0	0	0	0	0	0	0	0	0	0	0	0	0	0	0	0	0	0	0	0	0	0	0	0	0	0	0	0
Clostridium_frigidicarnis	0	0	0	0	0	0	0	0	0	0	0	0	0	0	0	0	0	0	0	0	0	0	0	0	0	0	0	0	0	0	0	0	0	0	0	0	0	0	0	0	0	0	0	0	0	0	0	0	0
Clostridiales_bacterium_CIEAF_020	0	0	0	0	0	0	0	0	0	0	0	0	0	0	0	0	0	0	0	0	0	0	0	0	0	0	0	0	0	0	0	0	0	0	0	0	0	0	0	0	0	0	0	0	0	0	0	0	0
Moryella_sp_KHD1	0	0	0	0	0	0	0	2.17656e-05	0.000892391	2.17656e-05	4.35313e-05	2.17656e-05	0	2.17656e-05	2.17656e-05	6.52969e-05	2.17656e-05	0	2.17656e-05	0	0.000326484	0	0	0	0	0	0	0	0	0	0	0	0	0	0	0	0	0	0	0	0	0	0	0	0	0	0	0	0
Pelosinus_sp_UFO1	0	0	0	0	0	6.52969e-05	0	0	0	0	0	0	0	0	0	0	0	0	0	0	0	0	0	0	0	0	0	0	0	0	0	0	0	0	0	0	8.70625e-05	0	0	0	0	0	0	0	2.17656e-05	0	0	0	0
Niastella_sp	0	0	0	0	0	0	0	0	0	8.70625e-05	0	0	0	0	0	0	0	0	0	0	0	0.000152359	0	0	0	0	0	0	2.17656e-05	0	0	0	0	0	0	0	0	0	0	0	0	0	0	0	0	0	0	0	0
Acidobacteria_bacterium_CB_286306	0	0	0	0	2.17656e-05	0	0	0	8.70625e-05	0	2.17656e-05	0	0	0	0	0	0	2.17656e-05	0	0	6.52969e-05	0	0	0	0	0	0	0	0	0	0	0	0	0	0	6.52969e-05	0	0	2.17656e-05	2.17656e-05	0	0	0	0	0	0	0	0	0
Aneurinibacillus_migulanus	4.35313e-05	0	0	0	0	0	0	0	0	0	0	0	0.000152359	0	0	0	0	0	0	4.35313e-05	2.17656e-05	2.17656e-05	6.52969e-05	0	0.000848859	2.17656e-05	2.17656e-05	2.17656e-05	0	0	0	6.52969e-05	0	0	0	0	0	0	0	0	0	0	0	0	0	0	0	0	4.35313e-05
Chitinophaga_ginsengihumi	0	0	0	6.52969e-05	0	0	0	0	0	0	4.35313e-05	2.17656e-05	0	0	0	0.000848859	0	2.17656e-05	0	0	0	0	0	0	0	0	0	0	0	0	0	0	0	0	4.35313e-05	0	0	0	0	0	0	0	0	0	0	0	0	0	0
Marmoricola_sp_CNJ780_PL04	0	0	0	8.70625e-05	0	0	0	2.17656e-05	6.52969e-05	6.52969e-05	4.35313e-05	4.35313e-05	6.52969e-05	0	2.17656e-05	0.000848859	8.70625e-05	0	8.70625e-05	0	0	0	0	0	0	0	0	0.000174125	0	0	0	0	0	0	0.000174125	0	4.35313e-05	0	0	0	0	0	0	0	0	2.17656e-05	0	0	0
Mongoliitalea_lutea	0	0	0	0	0	0	0	0	0	0	0	0	0	0	0	0	0	0	0	0	0	0	0	0	0	0	0	0	0	0	0	0	0	0	0	0	0	0	0	0	0	0	0	0	4.35313e-05	0	0	0	0
Deinococcus_reticulitermitis	0	0	0	4.35313e-05	0	0	0	0	0	0	0	0	0	0	0	2.17656e-05	0	0	0	0	0	0	0	0	0	0	0	2.17656e-05	0	0	0	0	0	8.70625e-05	0.000848859	2.17656e-05	0	0	0	0	0	0	0	0	0	0	0	0	0
Dokdonella_koreensis	0	0	0	0	0	0	0	0	0	6.52969e-05	0	0	0	0	0	0	0	0	0	2.17656e-05	4.35313e-05	0.00034825	2.17656e-05	0	6.52969e-05	2.17656e-05	2.17656e-05	8.70625e-05	6.52969e-05	0	0	0	0	0	0	0	0	0	4.35313e-05	2.17656e-05	0	2.17656e-05	0	2.17656e-05	0	4.35313e-05	0	6.52969e-05	4.35313e-05
Corynebacterium_durum	0	0	0	0	0	0	0	0	0	0	0	0	0	0	0	0	0	0	0	0	0	0	0	0	0	0	4.35313e-05	0	0	0	0	0	0	0.000108828	0	0	0	0	0	0	0	0	0	0	0	0	0	0	0
Prevotella_micans	0	0	0	0	0	0	0	0	0	0	0	0	0	0	0	0	0	0	0	0	0	0	0	0	0	0	0	0	0	0	0	0	0	0	0	0	0	0	0	0	0	0	0	0	0	0	0	0	0
Pedobacter_bauzanensis	6.52969e-05	0	0	0	0	0.000805328	0	0	0	0	0	0	0	0	0	0	0	0	0	0	0	0	0	0	0	0	0	0	0	0	0	0	0	0	8.70625e-05	0	0.000457078	0	0	0	0	0	0	0	0	0	0	0	0.000108828
Bacteroides_salanitronis	0	0	0	0	0.000805328	0	4.35313e-05	0	0	0	0	0	0	0	0	0	0	0	0	0	0	0	0	0	0	0	0	0	0	0	0	0	0	0	0	0	0	0	0	0	0	0	0	0	0	0	0	2.17656e-05	0
Aminicenantes_bacterium_JGI_OTU-2	0	0	0	0	0	0	0	0	0	0	0	0	0	0	0	0	0	0	0	0	0	0	0	0	0	0	0	0	0	0	0	0	0	0	0	0	0	0	0	0	0	0	0	0	0	0	0	0	0
Actinomyces_dentalis	2.17656e-05	0	0	0	2.17656e-05	2.17656e-05	0	0	0	0	6.52969e-05	0	0	0	0	0	0	0	0	0	0	0	0	0	0	0	0	0	0	0	0	0	0	0	0	0	0	0	0	0	0	2.17656e-05	0	0	0	0	0	0	0
Ochrobactrum_oryzae	4.35313e-05	0	0	0	0	0	0	2.17656e-05	6.52969e-05	2.17656e-05	4.35313e-05	0.000783563	0.000457078	2.17656e-05	0.000478844	0.000174125	6.52969e-05	0	8.70625e-05	4.35313e-05	0	0	4.35313e-05	2.17656e-05	0.000152359	0	6.52969e-05	0	4.35313e-05	0.000217656	0.000108828	0.000174125	0	0	0.000130594	0	0	0	0	0	0	0	0	0	0	0	0	0	0
Hyaloperonospora_arabidopsidis	0	0	0	0	0	0	0	0	0	0	0	0	0	0	0	0	0	0	0	0	0	0	0	0	0	0	0	0	0	0	0	0	0	0	0	0	0	0	0	0	0	0	0	0	0	0	0	0	0
Pseudoalteromonas_phenolica	0	0	0	0	0	0	0	0	2.17656e-05	0	4.35313e-05	0.000783563	0	0	0	0	0	0	0	0	0	0	0	8.70625e-05	0	0	0	0	0	0	0	0	0	0	0	0	0	0	0	0	0	0	0	0	0	0	0	0	0
[Bacteroides]_coagulans	0	4.35313e-05	0.000783563	2.17656e-05	0	0	2.17656e-05	0	0	0	0	2.17656e-05	0	0	2.17656e-05	0	0	0	0	0	0	0	0	2.17656e-05	0	0	2.17656e-05	0	0	0	0	0	0	2.17656e-05	6.52969e-05	0	0	0	0	0	0	0	0	0	0	0	0	0	0
Ochrobactrum_sp_enrichment_culture_clone_VanCtr75	0	2.17656e-05	0	0	0	0	0	0	4.35313e-05	0	0	0	0	4.35313e-05	0	0	0	0	0	0	0	0	0	0	0	8.70625e-05	0	0	4.35313e-05	0	4.35313e-05	4.35313e-05	0.000761797	0	0	0	2.17656e-05	0	0	0	0	0	0	0	0	0	0	0	0
Bdellovibrio_bacteriovorus	0	0	0	0	0	0	0	2.17656e-05	0	0	0	0	0	0	0	0	0	0	0	0	0	0	0	0	0	0	0	0	0.000261188	0	0	0	0	0	0	0	6.52969e-05	0	0	0	0	0	0	4.35313e-05	0	0	0	0	0
Euryarchaeota_archaeon_SCGC_AAA286-E23	0	0	0	0	0	0	0	0	0	0	0	0	0	0	0	0	0	0	0	0	0	0	0	0	2.17656e-05	0	0.000761797	0	0	0	0	0	0	0	0	0	0	0	0	0	0	0	0	0	0	0	0	0	0
Gordonia_terrae	0	2.17656e-05	0	0	0	0	0	0	0	2.17656e-05	0	0	0	6.52969e-05	0	2.17656e-05	0	0	0	0	6.52969e-05	6.52969e-05	0	0	2.17656e-05	0	0	0	0	0	2.17656e-05	0	0.000282953	0	8.70625e-05	0	8.70625e-05	0	0	0	0	0	0	0	0	0	0	2.17656e-05	0
Photobacterium_kishitanii	0	0	0	0	6.52969e-05	0	0	0	0	0	0	0	0	0	0	0	0	0	0	0	2.17656e-05	4.35313e-05	0	0	4.35313e-05	0	0	4.35313e-05	0	0	0	0	0	0	0	0	0	0	0	0	0	0	0	0	0	0	0	0.000740031	0
Nitrospira_japonica	0	6.52969e-05	0	0	0	0	0	0	0	2.17656e-05	0	0	0	4.35313e-05	0	2.17656e-05	0	0	0	0	0	0	0	0	0	2.17656e-05	0	0	0	0	6.52969e-05	0	0.000718266	0	2.17656e-05	0	0	0	0	0	0	0	0	0	0	0	0	0	0
Odoribacter_splanchnicus	0	0	0	0	0	0	0	0	0	0	0	0	0	0	0	0	0	0	0	0	0	0	0	0	0	0	0	0	0	0	0	0	0	0	0	0	0	0	0	0	0	0	0	0	0	0	0	0	0
Chitinophaga_sp_BN130233	0	0	0	0	0	0	0	0	0	0	0	0	0	0	0	0	0	0	0	0	0	0	0	0	0	0	0	0	0	0	0	0	0	0	0	0	0	0	0	0	0	0	0	0	0	0	0	0	0
Verrucomicrobia_bacterium_ADurbBin474	0	0	0	0	0	0	0	0	0	0	0	0	0	0	0	0	0	0	0	0	2.17656e-05	0	0	0	0	0	0	0	0	0	0	0	0	0	0	0	0	0	0	0	0	0	0	0	0	0	0	0	0
Porphyromonas_somerae	0	0	0	0	0	0	0	0	0	0	0	0	0	0	0	0	0	0	0	0	0	0	0	0	0	0	0	0	0	0	0	0	0	0	0	0	0	0	0	0	0	0	0	0	0	0	0	0	0
Blautia_massiliensis	0	0.000674734	0	2.17656e-05	0	0	0	0	0	0	0	0	0	4.35313e-05	0	0	0	0	2.17656e-05	0	0	0	0	0	0	2.17656e-05	0	0	0	0	0	0	2.17656e-05	0	0	0	6.52969e-05	0	0	0	0	0	0	0	0	0	0	0	0
Porphyromonas_gingivalis	0	0	0	0	0	0	0	0	0	0	0	0	0	0	0	0	0	0	0	0	0	0	0	0	0	0	0	0	0	0	0	0	0	0	4.35313e-05	0	0	2.17656e-05	0	0	0	6.52969e-05	0	0	0	0	0	0	0
Streptococcus_pluranimalium	6.52969e-05	0	0.000631203	0	0	0	0	0	0	0	0	0	0	0	0	0	0	0	0	0	0	0	0	0	0	0	6.52969e-05	0	0	0	0	0	0	0	0	0	0	0	0	0	0	0	0	0	0	0	0	0	0
Meiothermus_silvanus	0	0	0	0	0	0	0	0	0	0	4.35313e-05	0	0	0	0	0	0	0	0	0	0	0	8.70625e-05	0	0	0	0	0	0	0.000631203	0	4.35313e-05	0	2.17656e-05	0	0	0	0	0	0	0	0	0	0	0	0	0	0	0
bacterium_enrichment_culture_clone_SRAO_28	0	0	0	0	0	0	0	2.17656e-05	0	0	0	0	0	0	0	0	0	0	0	0	0	0	0	0	0	0	0	0	0	6.52969e-05	0	0	0	0	0	2.17656e-05	0	0	0	0	0	4.35313e-05	0	6.52969e-05	0	0	0	0	0
Clostridiales_bacterium_42_27	0	0	0	0	0	0	0	0	0	0	0	0	0	0	0	0	0	0	0	0	0	0	0	0	0	0	0	0	0	0	0	0	0	0	0	0	2.17656e-05	4.35313e-05	0	0	0	0	0	0	0	0	0	0	0
Spirosoma_sp_NBRC_101364	0	0	0	0	0	0	0	0	0	0	0	0	0	0	0	0	0	0	0	0	0	0	0	0	0	0	0	0	0	0	0	0	0	0	0	0	0	0	0	0	0	0	0	0	0	0.000326484	0	0	0
Acetobacteraceae_bacterium_WX59	0	0	0	0	0	4.35313e-05	0	0	8.70625e-05	0	0	0	0	0	0	0	0	6.52969e-05	0	6.52969e-05	0.000609438	6.52969e-05	4.35313e-05	4.35313e-05	0	8.70625e-05	6.52969e-05	0	0	0	4.35313e-05	0	0	0	0	0	0.000282953	0	0	0	0	0	0	0	0	0	0	0	4.35313e-05
Acidobacteria_bacterium_LX128	0	0	0	0	0	2.17656e-05	0	0	0	6.52969e-05	0	0	0	0	0	0	0	2.17656e-05	0	0	0.000130594	0.000500609	0	0.000130594	0	0	0	4.35313e-05	2.17656e-05	0	0	0	0	0	0	0	0	0	0	0	0	0	0	0	0	0	0	4.35313e-05	0.000587672
Prevotella_enoeca	0	0	0	0	0	0	0	0	0	0	0	0	0	0	0	0	0	0	0	0	0	0	0	0	0	0	2.17656e-05	0	0	0	0	0	0	0.000587672	0	0	0	0	0	0	0	0	0	0	0	0	0	0	0
Candidatus_Saccharibacteria_bacterium_GW2011_GWC2_44_17	0	0	0	2.17656e-05	2.17656e-05	0	0	0	0.000565906	0	0	0	0	2.17656e-05	0	0	0	0	0	0	6.52969e-05	0	0	0	0	0	0	0	4.35313e-05	0	0.000108828	0	0	0	0	2.17656e-05	0	0	0	0	0	0	0	0	0	0	2.17656e-05	0.000130594	0
Peptoniphilus_lacrimalis	0	0	0	4.35313e-05	0	0	0	4.35313e-05	0.000565906	4.35313e-05	0	0	2.17656e-05	2.17656e-05	8.70625e-05	0.000370016	2.17656e-05	4.35313e-05	0	0	8.70625e-05	0	0	0	0	0	0	4.35313e-05	0	0	0	0	2.17656e-05	0	4.35313e-05	0	0	0	0	0	0	0	0	0	0	0	0	0	0
Flavobacteria_bacterium_MS024-3C	0	0	0	0	0	4.35313e-05	0	0	6.52969e-05	0	0	0	0	0	0	0	0	0	0	0	2.17656e-05	0	0	0	0	0	0	0	0	0	0	0	0	0	0	0	6.52969e-05	2.17656e-05	0	0	0	0	0	0	0	2.17656e-05	0	0	0
Nordella_oligomobilis	0	0	0	0	0	0	0	0	0	2.17656e-05	0	0	0	0	0	0	0	0	0	0	6.52969e-05	8.70625e-05	0	2.17656e-05	0	0	2.17656e-05	0	4.35313e-05	0	0	0	0	0	0	0	0	0	4.35313e-05	2.17656e-05	0	2.17656e-05	2.17656e-05	0	6.52969e-05	2.17656e-05	2.17656e-05	0	0
Rheinheimera_soli	0	0	0.000130594	0	0	0	0	4.35313e-05	0	0	0	0	0	0	0	0	0	0	0	2.17656e-05	0	0	0	0	0	0	0	0	0	0	0	0	0	0	0	0	6.52969e-05	0	0	2.17656e-05	0	0	0	0	0	2.17656e-05	6.52969e-05	0	0
Cytophaga_hutchinsonii	4.35313e-05	0	0	0	0	0	0	0	0	0	0	0	0.000522375	0	0	0	0	0	2.17656e-05	0	0	0	0	0	0	0	0	0	0	0	0	2.17656e-05	0	0	0	0	0	0	0	0	0	0	0	0	0	0	0	0	0
Desemzia_incerta	0	0	0	0	0	0	0	0	0	0	0	0	0	0	0	0	0	0	0	0	0	0	2.17656e-05	0	0	0	0.000108828	4.35313e-05	2.17656e-05	2.17656e-05	2.17656e-05	6.52969e-05	0	0	0.000282953	2.17656e-05	0.000522375	0	0	0	0	0	0	4.35313e-05	0	0	0	0	4.35313e-05
Corethron_pennatum	0	0	0	6.52969e-05	0	0	2.17656e-05	0	0	0	0	0	0	0	0	0.000304719	0	0	2.17656e-05	6.52969e-05	4.35313e-05	8.70625e-05	0	8.70625e-05	0	4.35313e-05	8.70625e-05	0.000478844	0	0	4.35313e-05	0	0	0	0.000217656	0	0	2.17656e-05	0	0.000522375	0	0	0	0	0	0	0	4.35313e-05	0
Prevotella_sp_oral_clone_DA058	0	0	0	0	0	0	6.52969e-05	0	0	0	0	0	0	0	0	0	0	0	0	0	0	0	0	0	0	0	0	0	0	0	0	0	0	0	0	0	0	0	0	0	0	0	0	0	0	0	0	0	0
Methanobacterium_bryantii	0	0	0	0	0	0	0	0	0	0	0	0	0	0	0	0	0	0	0	0	0	0	0	0	0	0	0	0	0	0	0	0	0	0	0	0	0	0	0	0	0	0	0	0	0	0	0	0	0
Chlorobi_bacterium_OLB5	0	4.35313e-05	0	0	0	0	0	0	0	0	0	0	0	4.35313e-05	0	0	0	0	0	0	0	0	0	0	0	6.52969e-05	0	0	0	0	2.17656e-05	4.35313e-05	0.000500609	2.17656e-05	0	2.17656e-05	0	0	0	0	0	0	0	0	0	0	0	0	0
rumen_bacterium_NK4A214	0	0	0	0	0	0	0	0	0	0	0	0	0	0	0	2.17656e-05	0	0	0	0	0	0	0	0	0	0	0	0	2.17656e-05	6.52969e-05	0	2.17656e-05	0	0	6.52969e-05	0	0.000500609	2.17656e-05	0	0	0	0	0	0	0	0	0	0	0
bacterium	0	0	0	0	0	0	0	0	0	0	0	0	0	0	0	0	0	0	0	0	0	0	0	0	0	0	0	0	0	0	0	0	0	0	6.52969e-05	0	0.000500609	0	0	8.70625e-05	0	0	0	0	0	0	0	0	4.35313e-05
bacterium_enrichment_culture_clone_49	0	0	0	0	0	0	0	0	0	0	0	0	0	0	0	0	0	0	0	0	0	0	0	0	0	0	0	0	0	0	0	0	0	0	0	0	0	0	0	0	0	0	0	0	0	0	0	0	0
Arcobacter_butzleri	0	0	0	0.000217656	0	0	0	0	0	0	0	0	0	0	0	6.52969e-05	0	0	0	0	0	0	0	0	0	2.17656e-05	0	0	0	0	0.000108828	0	0.000261188	0	0	0	0	2.17656e-05	0	0	0	0	0	4.35313e-05	0	0	0	0	0
Niameybacter_massiliensis	0	0	0	0	0	0	0	0	0	2.17656e-05	2.17656e-05	0	0	0	0	0	0	0	0	2.17656e-05	4.35313e-05	0.000478844	0	0	0	2.17656e-05	2.17656e-05	2.17656e-05	6.52969e-05	2.17656e-05	0	0	2.17656e-05	0	0	0	0	0	0	0	0	0	0	0	0	2.17656e-05	0	0	4.35313e-05
Poterioochromonas_sp_DS	2.17656e-05	0	8.70625e-05	2.17656e-05	0	0	0	2.17656e-05	0	2.17656e-05	0	8.70625e-05	8.70625e-05	0	0.00034825	8.70625e-05	4.35313e-05	0	0	2.17656e-05	8.70625e-05	2.17656e-05	2.17656e-05	0.000478844	0.000457078	0	0.000195891	0.000108828	0	0	4.35313e-05	0	0	0.000130594	0	0	0	2.17656e-05	0	0	0	0	0	0	0	0	0.000108828	2.17656e-05	4.35313e-05
Psychrobacter_cibarius	0	0	0	0	0	0	0	0	0	0	0	0	0	0	0	0	0	0	0	0	0	0	0	0	0	0	0	0	0	0	6.52969e-05	4.35313e-05	0	0	0.000195891	0	6.52969e-05	0	0	0	0	0	0	0	0	0	0	0	0
Corynebacterium_glucuronolyticum	0	0	0.000217656	2.17656e-05	0	0.000478844	0	0	0	0	0	0	0	0	4.35313e-05	2.17656e-05	4.35313e-05	4.35313e-05	0	0	0	0	0	0	0	0	0	0	4.35313e-05	0	0	0	0	2.17656e-05	0.000304719	4.35313e-05	0	0	0	0	0	0	0	0	0	0.000152359	0	0.000326484	4.35313e-05
Burkholderiales_bacterium_Beta_02	0	0	0	0	0	0	0	0	0	0	0	0	0	0	0	0	0	0	0	0	0	0	0	0	0	0	0	0	0	0	0	0	0	0	0	0	0	0	0	0	0	0	0	0	0	0	0	0	0
Fonticella_tunisiensis	0	0	0	0.000195891	0	0	0	4.35313e-05	4.35313e-05	2.17656e-05	4.35313e-05	6.52969e-05	0.000108828	0	4.35313e-05	0.000457078	0	0	0	0	0	0	0	0	0	0	0	6.52969e-05	0	0	0	0	0	0	6.52969e-05	0	0	0	0	0	0	0	0	0	0	0	0	0	0
Jeotgalibacillus_malaysiensis	0	0	0	0	4.35313e-05	0	0.000391781	0	0	0	0	4.35313e-05	0	0	0	2.17656e-05	0	0	2.17656e-05	0	0	0	0	6.52969e-05	0	0	0	0	4.35313e-05	0	0.000457078	4.35313e-05	4.35313e-05	2.17656e-05	2.17656e-05	2.17656e-05	0.000152359	0	2.17656e-05	0	0	0	0	0	0	0	0	0	0
Rhodovulum_sp	0	0	0	0	0	0	0	0	0	0	0	0	0	0	0	0	0	0	0	0	0	0	0	0	0	0	0	0	0	0	0	0	0	0	0	0	0	0	0	0	0	0	0	0	0	0	0	0	0
Negativicoccus_succinicivorans	0	0	0	0	0	0	0	0	0	0	0	0	0	0	0	0	0	0	0	0	0	0	0	0	0	0	0	0	0	0	0	0	0	0	6.52969e-05	0	0	0	0	0	0	0	0	0	0	0	0	0	0
Hymenobacter_sp_zf-IRlt3	2.17656e-05	0	0	0	0.000435313	2.17656e-05	0	0	0	0	0	0	0	0	0	0	0	0	0	0	0	0	0	0	0	0	0	0	0	0	0	0	0	0	0	2.17656e-05	0.000152359	0	0	0	0	0	0	0	0	0	0	2.17656e-05	0
Bacteroides_graminisolvens	0	0	0	0	0	0	0	0	0	0	0	0	0	0	0	0	0	0	0	0	0	0	0	0	0	0	2.17656e-05	0	0	0	4.35313e-05	0	0	0.000435313	0	0	0	2.17656e-05	0	0	0	0	0	0	0	0	0	0	0
Deltaproteobacteria_bacterium_CSP1-8	4.35313e-05	0.000413547	4.35313e-05	6.52969e-05	0	0	0	0	0	0	0	0	0	8.70625e-05	0	0	0	0	0	0	0	0	0	0	0	0	0	0	0	0	0	0	0	0	0	0	0	0	2.17656e-05	0	0	0	4.35313e-05	0	2.17656e-05	0	0	0	0
bacterium_3-5_YC-ZSS-LKJ-3024	0	0.000413547	4.35313e-05	0	0	0	0	0	0	0	0	0	0	4.35313e-05	0	0	0	0	0	0	0	0	0	0	0	2.17656e-05	0	0	0	0	0	0	0	0	0	0	0	0	0	0	0	0	0	0	0	0	0	0	0
Pseudaeromonas_sharmana	0	0	0	0	0	0	0	0	0	0	0	0	0	0	0	0	0	0	0	0	0	0	0	0	0	0	0	0	0	0	0	0	0	0	0	0	0	0	0	0	0	0	0	0	0	0	0	0	0
Lishizhenia_caseinilytica	0	0	4.35313e-05	0	0	0	0	0	0.000282953	0	0	0	0	0	0	8.70625e-05	0	0	0	0	6.52969e-05	0	0	0	0	0	4.35313e-05	0	0	2.17656e-05	0	0	0	0.000413547	0.000152359	4.35313e-05	2.17656e-05	4.35313e-05	0	0	0	0	0	0	0	0	0	0	0
Varibaculum_cambriense	0	0	0	0	0	0	0	0	2.17656e-05	2.17656e-05	0	0	0	0	0	2.17656e-05	0	0	0	0	4.35313e-05	0	0	0	0	0	0	0	0	0	0	0	0	0	0	0	0	0	0	0	0	0	0	0	0	0	0	0	0
Gemmatimonadetes_bacterium_LX87	0	0	0	0	0	0	0	0	2.17656e-05	0	2.17656e-05	0	0	0	0	0	0	0	0	6.52969e-05	0.000391781	2.17656e-05	0	2.17656e-05	0	4.35313e-05	0	2.17656e-05	2.17656e-05	0	0	0	0	0	0	0	0.000239422	0	0	0	0	0	0	0	0	0	0	6.52969e-05	6.52969e-05
Beijerinckia_sp_M016010	0	0	0.000261188	0	0	0	0	0	0	8.70625e-05	2.17656e-05	0	2.17656e-05	2.17656e-05	0.000261188	0	0	0	2.17656e-05	0	6.52969e-05	0.000174125	0	6.52969e-05	4.35313e-05	4.35313e-05	0	4.35313e-05	8.70625e-05	0.000130594	2.17656e-05	6.52969e-05	0.000391781	4.35313e-05	0	0	0.000108828	2.17656e-05	0	0	0	0	0	4.35313e-05	0.000108828	0.000108828	0	0	0
Collinsella_aerofaciens	0	0.000326484	0	0	0	0	0	0	0	0	0	0	0	0	0	0	0	0	0	0	0	0	0	0	0	2.17656e-05	0	0	0	0	0	0	0	0	0	0	0	0	0	0	0	0	0	2.17656e-05	0	0	0	0	0
bacterium_enrichment_culture_clone_DSR_6	0	0	0	0	0	0	0	0	0	0	0	0	0	0	0	0	0	0	0	0	2.17656e-05	8.70625e-05	0	0	0	4.35313e-05	0	0	0	0	4.35313e-05	0	0	0	2.17656e-05	0	0	0	2.17656e-05	0	0	0	4.35313e-05	2.17656e-05	4.35313e-05	0	2.17656e-05	0	0
Bacteroidetes_bacterium_PPf50E2	0	0	0	0	0	0	0	0	0	0	0	0	0	0	0	0	0	0	0	0	0	0	0	0	0	0	0	0	0	0	0	0	0	0	0	0	0	0	0	0	0	0	0	0	0	0	0	0	0
Kineococcus_sp	0	0	0	0	0	0	0	0	0	0	0	0	0	0	0	0	0	0	0	0	0	0	0	0	2.17656e-05	0	0	0	0	2.17656e-05	0	8.70625e-05	6.52969e-05	0	6.52969e-05	0	0.000391781	0	0	6.52969e-05	0	0	0	0	0	0	0	0	0
Peptoniphilus_sp_KHD5	0	2.17656e-05	0	0	0	0	0	0	0	0	0	0	0	2.17656e-05	0	0	0	0	0	0	0	0	0	0	0	0	0	0	0	0	0	0	0.000239422	0	2.17656e-05	0	0	0	0	0	0	0	0	0	0	0	0	0	0
Clostridium_sp_ND2	0	0	0	0	0	0	0	0	6.52969e-05	8.70625e-05	0	0	2.17656e-05	0	0	0.000282953	4.35313e-05	0	0	2.17656e-05	8.70625e-05	0.000174125	2.17656e-05	4.35313e-05	2.17656e-05	2.17656e-05	6.52969e-05	0	4.35313e-05	4.35313e-05	2.17656e-05	2.17656e-05	0	6.52969e-05	0.000152359	4.35313e-05	0	0	0	0	0	0	0	0	0	0	0	2.17656e-05	4.35313e-05
swine_effluent_bacterium_CHNDP41	0	0	0	0	2.17656e-05	0	0	0	0	0	0	0	0	0	0	0	2.17656e-05	0	0	0	0	0	0	0	0	0	0	0	0	0	0	0	0	0	0	6.52969e-05	0	0	0	0	0	0	0	0	0	0	0	0.000391781	0
Eubacterium_ventriosum	0	0.000370016	4.35313e-05	0	0	0	2.17656e-05	0	0	0	0	0	0	0	0	0	0	0	0	0	0	0	0	0	0	0	0	0	0	0	0	0	2.17656e-05	0	0	0	0	0	0	0	0	0	0	0	0	0	0	0	0
Ruminococcus_lactaris	0	0	0	0	0	0	0	0	0	0	0	0	0	0	0	0	0	0	0	0	0	0	0	0	0	0	0	0	0	0	0	0	0	0	0	0	0	0	0	0	0	0	0	4.35313e-05	0	0	2.17656e-05	0	0
Clostridiales_bacterium_NK3B98	0	0	2.17656e-05	0	0	0	0	0	0	0	0	0	0	0	0	0	0	0	0	0	0	0	0	0	0	0	0.00034825	2.17656e-05	0	0	0	0	0	0	0	0	0	0	0	0	0	0	0	0	0	0	0	0	0
Dyadobacter_fermentans	0	0	0	0	0	0	0	0	0	0	0	0	0	0	0	0	0	0	0	0	0	0	0	0	0	0	0	0	0	0	0	0	0	0	0	0	0	0	0	0	0	0	0	0	0	0	0	0.00034825	0
Coprococcus_catus	2.17656e-05	0.00034825	0	0	0	0	0	0	0	0	0	0	0	0	0	0	0	0	0	0	0	0	0	0	0	4.35313e-05	0	0	0	0	0	0	0	0	0	0	0	0	0	0	0	0	0	0	0	0	0	0	0
Bacteroides_barnesiae	0	0	0	0	0	0	0	0	0	0	0	0	0	0	0	0	0	0	0	0	0	0	0	0	0	0	2.17656e-05	0	0	0	0	0	0	0.00034825	0	0	0	0	0	0	0	0	0	0	0	0	0	0	0
Hypsibius_dujardini	0	0	0	0	0	0	0	0	0	0	0	2.17656e-05	0	0	0	0	0	0	0	0	0	0	0	0	0	0	0	0	0	0	0	0	0	0	0	0	0	0	0	0	0	0	0	0	0	0	6.52969e-05	2.17656e-05	0
Comamonas_koreensis	0	0	0	0	0	0	0	0	0	0	0	0	0	0	0	0	0	0	4.35313e-05	0	0	0	0	0	0	0	0	0	0	0	2.17656e-05	0	0	0	0	0	0	8.70625e-05	0	0	0	4.35313e-05	0	0	0	0	0	0	0
Acidobacteria_bacterium_LX3	0	2.17656e-05	0	0	0	4.35313e-05	0	0	0	0	2.17656e-05	0	0	0	0	0	0	0.000108828	0	0	0	0	0	0	0	0	0	0	0	0	6.52969e-05	0	0.000174125	0	4.35313e-05	0	0.000326484	0	4.35313e-05	0	0	0	0	0	2.17656e-05	0	0	0	2.17656e-05
butyrate-producing_bacterium_GM2/1	0	0	0	0	0	0	0	0	0	0	0	0	0	0	0	0	0	0	0	0	0	0	0	0	0	0	0	6.52969e-05	0	0	0	0	0	0	0	0	6.52969e-05	0	0	0	0	0	0	0	0	0	0	0	0
Alicyclobacillus_ferrooxydans	0	0	0	0	0	0	0	0	0	0	0	0	0	0	0	0	0	0	0	0	0	0	0	0	0	0	0	0	0	0	0	0	0	0	0	0	0	0	0	0	0	0	0	0	0	0	0	0	0
Bacillus_decolorationis	0	0	0	0.000326484	0	2.17656e-05	0	0	0	0	0	0	0	0	0	0	0	0	0	0	0	0	0	0	0	0	0	4.35313e-05	0	0	0	0	0	0	2.17656e-05	0	0	0	0	0	0	0	0	0	0	0	0	0	0
Deinococcus_geothermalis	6.52969e-05	0	0	0	0	0	0	0	6.52969e-05	0	0	4.35313e-05	0.000326484	2.17656e-05	6.52969e-05	0	0	2.17656e-05	0	0	0	0	0	0	6.52969e-05	0	0	0	0	0	0	0	0	0	0	0	0	0	4.35313e-05	0	0	0	0	0	0	0	0	0	0
Solirubrobacterales_bacterium	0	0	0	0	0	2.17656e-05	0	0	0	0	0	0	0	0	0	0	0	0	0	0	0	0	0	0	0	0	0	0	0	0	0	0	0	0	0	0	0.000261188	0	0	0	0	0	0	0	0	0	0	0	0
Callitropsis_vietnamensis	0	0	0	0	0	0	0	0	0	0	0	0	0	0	0	0	0	0	0	0	0	0	0	0	0	0	0	0	0	0	0	0	0	0	0	0	0	0	0	0	0	0	0	0.000304719	0	0	0	0	0
Pirellula_sp	0	0	0	0	0	0	0	0	0	0	0	0	0	0	0	0	0	0	0	0	0	0	0	0	0	0	0	0	0	0	0	0	0	0	0	0	0	0	0	0	0	0	0	0	0	0	0	0	0
Erythrobacter_citreus	0	0	0	0	2.17656e-05	0	0	0	0	2.17656e-05	0	0	0	0	0	2.17656e-05	0	0	4.35313e-05	0	0	0	0	0	0	0	0	0	4.35313e-05	0	0	0	0	0	0	0	0	0.000152359	0	0	0	0	0	0	0	0	0	0	0
Marinobacter_daqiaonensis	0	0	0	0	0	0	0	0	0	0	0	0	0	0	0	0	0	0	0	0	0	0	0	0	0	0	0	0	0	0	0	0	0	0	0	0	6.52969e-05	0	0	0	0	0	0	0	0	0	0	0	0
Coprococcus_comes	0	0	0	0	0	0	0	0	0	0	0	0	0	0	0	2.17656e-05	0	0	0	0	0	0	0	0	0	0	0	4.35313e-05	0	0	0	0	0	0	4.35313e-05	0	0	0	0	0	0	0	0	0	0	0	0	0	0
Hankyongella_aquatica	0	0	0	0	0	0	0	0	0	0	0	0	0	0	0	0	0	0	0	0	0	0	0	0	0	0	0	0	0	0	0	0	0	0	0	0	0	0	0	0	2.17656e-05	0	0	0	0	0	0	0	0
Chryseobacterium_frigidum	0	0	0	0	0	0	0	0	0	0	0	0	0	0	0	0	2.17656e-05	0	0	0	0	0	0	0	0	0	0	0	0	0	0	0	0	0	0	0	0	0	0	0	0	0	0	0	0	0	0	0.000282953	0
Candidatus_Halomonas_phosphatis	0	0	0	2.17656e-05	0	0	0	0	0	0	0	0	0	0	0	0	0	0	0	0	0	0	0	0	0	0	2.17656e-05	0	4.35313e-05	0	0	0	0	0.000282953	0	0	0	0	0	0	0	0	0	0	0	0	0	0	0
Prevotella_corporis	0	0	0	0	0	0	0	0	0	0	0	0	0	0	0	0	0	0	0	0	0	0	0	0	0	0	0	0	0	0	0	0	0	0	0	0	0	0	0	0	0	0	0	0	0	0	0.000130594	0	0
Saccharibacillus_sacchari	0	0	0	0	0	0	0	0	0	0	0	0	0	0	0	0	0	0	4.35313e-05	0	0	0	0	4.35313e-05	0	0	0	0	2.17656e-05	4.35313e-05	4.35313e-05	4.35313e-05	4.35313e-05	0	4.35313e-05	0	6.52969e-05	0.000152359	0	0.000261188	2.17656e-05	2.17656e-05	0	0	8.70625e-05	0	0	0	0
bacterium_Ellin6519	0	0	0	0	0	0	0	0	0	0	0	0	0	0	0	0	0	0	0	0	0	0	0	0	0	0	0	0	0	0	0	0	0	0	0	0	0	0	0	0	0	0	0	0	0	0	0	0	0
Methyloferula_sp_PAMC_26571	0	0	0	0	0	0	0	2.17656e-05	0	0	0	0	0	0	0.000261188	2.17656e-05	0	4.35313e-05	0	0	0	0	0	0	0	0	0.000108828	0	0	0	0	0	0	6.52969e-05	0	0	2.17656e-05	0	0	0	0	0	0	0	0	0	0	0	0
Holophaga_sp_WY42	0	0	0	0	0	0	0	0	2.17656e-05	0	0	0	0	0	0	0	0	0	0	0	4.35313e-05	0	0	0	0	0	0	0	4.35313e-05	0	0	0	0	0	2.17656e-05	0	0	0	0	0	0	0	0	0	0	0	0	0	0
Flavobacterium_hauense	0	0	0	0	0	0	0	0	0	0	0	0	0	0	0	0	2.17656e-05	0	0	0	0	0	0	0	0	0	0	0	0	0	0	0	0	0	0	0	2.17656e-05	0	0	0	0	0	0	0	0	0	8.70625e-05	0.000261188	0
Bacteroides_sp_Marseille-P3166	0	0	0	0	0	0	0	0	0	0	0	0	0	0	0	0.000239422	0	0	6.52969e-05	0	0	0	0	0	0	0	0	2.17656e-05	0	0	0	0	0	0	0	0	0	0	0	0	0	0	0	0	0	0	0	0	0
Sphingobacterium_sp_21	0	0	0	0	0	0	0	0	0	0	0	0	0	0	0	0	0	0	0	0	0	0	0	0	0	0	0	0	0	0	0	0	0	0	0	0	0	0	0	0	0	0	0	0	0	0	0	0	0
bacterium_rJ7	0	0	2.17656e-05	0	0	0	0	0	0	0	0	0	0	0	0.000239422	0	2.17656e-05	0	0	0	0	0	0	4.35313e-05	0	0	2.17656e-05	0	0	0	0	0	0	2.17656e-05	4.35313e-05	0	0	0	0	0	0	0	0	0	0	0	0	0	0
Prevotella_paludivivens	0	0	0	0	0	0	0	0	0	0	0	0	0	0	0	0	0	0	0	0	0	0	0	0	0	0	0	0	0	0	0	0	0	0	0.000239422	0.000217656	0	0	0	0	0	0	0	0	0	0	0	0	0
Ruminococcus_flavefaciens	0	0	0	0	0	0	0	0	0	0	0	0	0	0	0	0	0	0	0	0	0	0	0	0	0	0	0	0	0	0	0	0	0	0	0	0	0.000239422	0	0	0	0	0	0	0	0	0	0	0	0
SAR324_cluster_bacterium_SCGC_AB-629-O05	0	0	0	0	0	0	2.17656e-05	0	0	0	0	0	0	0	0	0	0	0	2.17656e-05	0	0	0	0	0	0	2.17656e-05	0	0	0	0	0	0	0	0	0	0	0	0.000217656	0	4.35313e-05	0	0	0	0	0	0	0	0	0
Elusimicrobia_bacterium_RIFCSPHIGHO2_02_FULL_61_10	0	0	0	0	0	0	0	0	4.35313e-05	0	6.52969e-05	0	2.17656e-05	0	0.000217656	0	0	0	0	0	0	0	0	0	0	0	0	0	0	0	0	0	0	0	0	0	0	0	0	0	0	0	0	0	0	0	0	0	0
Peptostreptococcus_sp_oral_clone_AP24	0	0	0	0	0	0	0	0	0	0	0	0	0	0	0	0	0	0	0	0	0	0	0	0	0	0	0	0	0	0	0	0	0	0	0	0	0	0	0	0	0	0	0	0	0	0	0	0	0
miscellaneous_Crenarchaeota_group_archaeon_SMTZ-80	0	0.000217656	0	0	0	0	0	0	0	0	0	0	0	0	0	0	0	0	0	0	0	0	0	0	0	0	0	0	0	0	0	0	0	0	0	0	0	0	0	0	0	0	0	0	0	0	0	0	0
Woodsholea_maritima	0	0	0	0	0	0	0	0	0	2.17656e-05	0	0	0	0	0	0	0	0	0	0	6.52969e-05	0.000217656	4.35313e-05	2.17656e-05	4.35313e-05	0	0	2.17656e-05	6.52969e-05	0	0	0	0	0	0	0	0	0	4.35313e-05	0	0	0	0	0	0	0	0	6.52969e-05	0
Marinobacterium_stanieri	0	4.35313e-05	0	0	0	0	0	0	2.17656e-05	0	0	0	0	0	0	0	0	0	0	0	0.000152359	0	0	0	0	0	0	0	0	0	0	0	0	0	0	0	0	0	0	0	0	0	0	0	0	0	0	0	0
Pseudomonas_sp_S1(2011b)	0	0	0	2.17656e-05	0	0	0	0	2.17656e-05	0	2.17656e-05	0	6.52969e-05	2.17656e-05	0	0.000195891	0	2.17656e-05	0	0	0	0	0	0	0	0	0	0.000108828	0	0	0	0	0	0	8.70625e-05	0	0	0	0	0	0	0	0	0	0	0	0	0	0
alpha_proteobacterium_OR-84	0	0	0	0	0	0	0	0	0	0	0	0	0	0	0	0	0	0	0	0	0	0	0	0	0	0	0	0	0	0	0	0	0	0	0	0	0	0	0	0	0	0	0	0	0	0	0	0	0
Pseudomonas_pertucinogena	0	0	0	0	0	0	0	0	0	0	0	0	0	0	0	2.17656e-05	0	0	0	0	0	0	0	0	0	0	0	0	0	0	0	2.17656e-05	0	0	0.000195891	0	0	0	0	0	0	0	0	0	0	0	0	0	0
Omnitrophica_WOR_2_bacterium_GWF2_38_59	0	0	0	0	0	0	0	0	0	0	0	0	0	0	0	0	0	0	0	0	0	0	0	0	0	0	0	0	0	0	4.35313e-05	0	0	0	0	0	0	0	0	0	0	0	0	0	0.000130594	0	0	0	0
Sediminivirga_luteola	0	0.000195891	0	4.35313e-05	0	0	0	0	0	0	0	0	0	6.52969e-05	0	0	0	0	0	0	0	0	0	0	0	0	0	0	0	0	0	0	4.35313e-05	0	0	0	6.52969e-05	0	0	0	0	0	0	0	0	0	0	0	0
Prevotella_colorans	0	0	0	0	0	0	0	0	0	0	0	0	0	0	0	0	0	0	0	0	0	0	0	0	0	0	0	0.000195891	0	0	0	0	0	0	0	0	0	0	0	0	0	0	0	0	0	0	0	0	0
Lactobacillus_mucosae	0	0	0	0	0	0	0	0	0	0	0	0	0	0	0	0	0	0	4.35313e-05	0	2.17656e-05	0	0	4.35313e-05	0	0	0	0	0	0	0	0	0	4.35313e-05	4.35313e-05	0	4.35313e-05	0	0	0	0	0	0	0	0	0	0	0	2.17656e-05
Luteimonas_terricola	0	0	0	0	0	0	0	4.35313e-05	0	0	0	0	0	0	0	0	0	0	0	4.35313e-05	0	0	0	0	0	0	0	0	6.52969e-05	4.35313e-05	0	2.17656e-05	0	2.17656e-05	0.000195891	0	4.35313e-05	0	0	0	0	0	0	2.17656e-05	2.17656e-05	0	6.52969e-05	0	0
Atopobium_parvulum	0	0	0	0	0	0	0	0	0	0	0	0	0	0	0	2.17656e-05	0	0	0	0	0	0	0	0	0	0	0	0	0	2.17656e-05	0	0	0	0.000195891	6.52969e-05	0	0	2.17656e-05	0	0	0	0	0	0	0	0	0	0	0
Ndongobacter_massiliensis	0	0	0	0	0	0	0	0	0	0	0	0	0	0	0	0	0	0	0	0	0	0	0	0	0	0	0	0	0	0	0	0	0	0	0	0	0	0	0	0	0	0	0	0	0	0	0	0	0
Clostridiaceae_bacterium_SK061	0	0	0	0	0	0	0	0	2.17656e-05	0	0	0	0	0	0.000174125	0	0	0	0	0	0	0	0	0	0	0	0	0	0	0	0	0	0	0	0	0	0	0	0	0	0	0	0	0	0	0	0	0	0
Oryza_longistaminata	0	0	0	0	0	0	0	0	0	0	0	0	0	0	0	0	0	0	0	0	0	0	0	0	0	0	0	0	0	0	0	0	0	0	0	0	0	0	0	0	0	0	0	0	0	0	0	0	0
Idiomarina_sp	0	0	0	4.35313e-05	0.000174125	0	0	0	0	0	0	0	0	0	0	0	0	0	0	0	0	0	0	0	0	0	0	0	0	0	0	0	2.17656e-05	0	0	0	0	0	0	0	0	0	0	0	0	0	0	2.17656e-05	0
Lacibacterium_aquatile	0	0	0	0	0	0	0	0	0	4.35313e-05	0	0	0	0	0	0	0	0	0	0	2.17656e-05	0.000174125	6.52969e-05	0	2.17656e-05	2.17656e-05	6.52969e-05	6.52969e-05	8.70625e-05	0	0	0	0	0	0	0	0	0	6.52969e-05	0	0	0	0	2.17656e-05	0	0	0	0	0
Chloroflexi_bacterium_OLB13	0	0	0	0	0	0	0	0	0	0	0	0	0	0	0	0	0	0	0	0	0	0	0	0	0	0	0	0	0	2.17656e-05	0	0	0	0.000174125	4.35313e-05	0	0	0	0	0	0	0	0	0	0	0	0	0	0
Bacteroidales_bacterium_Bact_22	0	0	0	0	0	0	0	0	0	0	0	0	0	0	0	0	0	0	0	0	0	0	0	0	0	0	0	0	0	0	0	0	0	0	0	0	0.000174125	0	0	0	0	0	0	0	0	0	0	0	0
Herbidospora_cretacea	0	2.17656e-05	0	0	0	0	0	0	0	0	0	0	0	0	6.52969e-05	0	0	0	0	0	0	0	0	0	0	0	0	0	0	0	0	0	2.17656e-05	0.000174125	0	0	4.35313e-05	0	0	0	0	0	0	0	0	0	0	0	0
Chloroflexaceae_bacterium_sp-jj-1	0	0	0	0	0	0	0	0	0	0	0	0	0	0	0	0	0	0	0	0	0	0	0	0	0	0	0	0	0	0	0	0	0	0	0.000174125	0	0	0	0	0	0	0	0	0	0	0	0	0	0
Telluribacter_humicola	0	0	0	0	0	0	0	0	0	0	0	0	0	0	0	0	0	0	0	0	0	0	0	0	0	0	0	0	0	0	0	0	0	0	0	0	0	0	0	0	0	0	0	0	0	0	0	0	0
Candidatus_Thioglobus_sp_REDSEA-S12_B1	0	0	0	0	0	0	0	0	0	0	0	0	0	0	0	0	0	0	0	0	0	0	0	0	0	0	0	0	0	0	0	0	0	2.17656e-05	0	2.17656e-05	4.35313e-05	0.000174125	0	0	0	0	0	0	0	0	0	0	0
Hymenobacter_gelipurpurascens	0	0	0	0	0	0	0	0	0	0	0	0	0	0	0	0	0	0	0	0	0	0	0	0	0	0	0	0	0	0	0	0	0	0	0	0	0.000174125	0	0	0	0	0	0	0	0	0	0	0	0
Flavobacterium_sp_Thu-34	0	0	0	0	0	0	0	0	0	0	0	0	0	0	0	0	0	0	0	0	0	0	0	0	0	0	0	0	0	0	0	0	0	0	0	0	0	0	0	0	0	0	0	0	0	0	0.000152359	0	0
Aquitalea_magnusonii	0	0	0	0	0	0	0	0	0	0	0	0	2.17656e-05	0	0	0	0	0	0	0	0	0	0	0	0	0	0	0	0	0	0	0.000152359	0	0	2.17656e-05	0	2.17656e-05	0	0	0	0	0	4.35313e-05	2.17656e-05	0	0	0	0	0
Bacteroidetes_bacterium_OLB11	0	0	0	0	0	0	0	0	0	0	0	0	0	0	0	0	0	0	0	0	0	0	0	0	0	0	0	0	0	0	0	0	0	0	0	0	0	0	0	0	0	0	0	0	0	0	0	0	0
Cenchrus_americanus	0	0	0	0	0	0	0	0	0	0	0	0	0	0	0	0	0	0	0	0	0	0	0	0	0	0	0	0	0	0	0	0	0	0	0	0	0	0	0	0	0	0	0	0	0	0	0	0	0
Bacillus_coagulans	0	0	0	0	0	0	0	0	0	0	4.35313e-05	0	0	0	0	6.52969e-05	0	0	0	0	0	0	0.000152359	2.17656e-05	2.17656e-05	0	0	0	0	0	0.000130594	0	0	4.35313e-05	0	0	4.35313e-05	0	0	0	0	0	0	0	0	0	0	0	0
Campylobacter_concisus	0	0	0	0	0	0	0	0	0	0	0	0	0	0	0	0	0	0	0	0	0	0	0	0	0	0	0	0	0	0	0	0	0	0	0	0	0	0	0	0	0	0	0	0	0	0	0	0	0
Rhizobiales_bacterium_8433D	0	0	0	0	6.52969e-05	0	0	0	0	0	0	0	0	0	0	0	0	0	0	0	0	0	0	0	0	0	0	0	0	0	0	0	0	0	0	0	0	0	0	0.000152359	0	0	0	2.17656e-05	0	0	0	0	0
Pedobacter_duraquae	0	0	0	0	0	0	0	0	0	0	0	0	0	0	6.52969e-05	0	0	0	0	0	0	0	0	4.35313e-05	0	0	0	0	0	0	0	0	0	4.35313e-05	0.000152359	0	8.70625e-05	0	0	0	0	0	0	4.35313e-05	0	0	0	0	0
Clostridiales_bacterium_KA00274	0	0	0	0	0	0	0	0	0	0	0	0	0	0	0	0	0	0	0	0	0	0	0	0	0	0	0	0	0	0	0	0	0	0	0	0	0	0	0	0	0	0	0	0	0	0	0	0	0
Craurococcus_roseus	0	0	0	0	0	0	0	4.35313e-05	0	0	0	0	0	0	0	0.000152359	4.35313e-05	2.17656e-05	2.17656e-05	0	0	0	0	0	0	0	0	2.17656e-05	0	0	0	0	0	0	0	0	0.000108828	0	0	0	0	0	0	0	0	2.17656e-05	0	0	0
Paenibacillus_alginolyticus	0	0	0	0	0	0	0	0	0	0	0	0	0	0	0	0	0	0	0	0	0	0	0	0	0	0	0	0	0	0	0	0	0	0	0	0	0.000152359	0	0	0	0	0	0	0	0	0	0	0	0
Roseburia_inulinivorans	0	0	0	0	0	0	0	0	0	0	0	0	0	0	0	4.35313e-05	0	0	0	0	0	0	0	0.000152359	0	6.52969e-05	0	0	0	0	0	0	0	0	0	0	0	0	0	0	0	0	2.17656e-05	0	0	0	0	0	0
Chitinimonas_sp_H2	0	0	0	0	0	0	0	0	0	0	0	0	0	0	0	0	0	0	0	0	0	0	0	0	0	0	0	0	0	0	0	0	0	0	0	0	0	0	0	0	0	0	0	0	0	0	0	0	0
Chroococcidiopsis_sp_BB792	0	0	0	0	0	0	0	0	0	0	0	0	0	0	0	0	0	0	0	0	0	0	0	0	0	0	0	0	0	0	0	0	0	0	4.35313e-05	0	0	0	0	0.000152359	0	0	0	0	0	0	0	0	0
Pseudokineococcus_marinus	0	0	0	0	0	0	0	0	0	0	0	0	0	0	0.000152359	0	0	0	0	0	0	0	0	0	0	0	0	4.35313e-05	0	0	0	0	0	0	0	0	0	4.35313e-05	0	0	8.70625e-05	0	0	2.17656e-05	0	0	0	0	0
Pontibacter_populi	0	0	0	0	0	0	0	0	0	0	0	0	0	0	0	0	0	0	0	0	0	0	0	0	0	0	0	0	0	0	0	0	0	0	6.52969e-05	0	0.000152359	0	0	0	0	0	0	0	0	0	0	0	0
Capnocytophaga_gingivalis	0	0	0	0	0	0	0	0	0	0	0	0	0	2.17656e-05	0.000130594	0.000108828	0	0	0	0	0	0	0	0	0	0	0	0	0	0	0	0	0	0	0	0	0	0	0	0	0	0	0	0	0	0	0	0	0
Chryseobacterium_hispanicum	0	0	0	0	0	0	0	0	0	0	0	0	0	0	0	0	0	0	0	0	0	0	0	0	0	0	0	0	0	0	0	0	0	0	0	0	0	0	0	0	0	0	0	0	0	0	0	0	0
Tidjanibacter_massiliensis	0	0	0	0	0	0	0	0	0	0	0	0	0	0	0	0	0	0	0	0	0	0	0	0	0	0	0	0	0	0	0	0	0	0	0	0	0	0	0	0	0	0	0	0	0	0	0	0	0
Rhizobiales_bacterium_CCBAU_45351	0	0	0	0	0	0	0	0	0	0	0	0	0	0	0	0	0	0	0	0	0	0	0	0	0	0	0	0	0	0	4.35313e-05	0	0	0	0	0	0.000130594	0	0	0	0	0	0	0	0	0	0	0	0
rumen_bacterium_R-21	0	0	0	0	0	0	0	0	0	0	0	0	0	0	0	0	0	0	0	0	0	0	0	0	0	0	0	0	0	0	0	0	0	0	0	0	0.000130594	0	0	0	0	0	0	0	0	0	0	0	0
Marinobacter_hydrocarbonoclasticus	6.52969e-05	2.17656e-05	0	4.35313e-05	0	0	0	0	2.17656e-05	0	0	4.35313e-05	0.000130594	4.35313e-05	0	2.17656e-05	4.35313e-05	0	0	0	0	0	0	0	0	0	0	0	0	0	0	0	0	0	6.52969e-05	0	0	0	0	0	0	0	0	0	0	0	0	0	0
Nannochloropsis_gaditana	0	0	0	0	0	0	0	0	0	0	0	0	0	0	0	0	0	0	0	0	0	0	0	0	0	0	0	0	0	0	0	0	0	0	0	0	0	0	0	0	0	0	0	0	0	0	0	0	0
Pseudomonas_caeni	0	0	0	0	0	0	0	0	0	0	0	0	0	0	0	0	0	0	0	0	0	0	0	0	0	0	0	0	0	6.52969e-05	0	0	0	0	0	0	0	0	0	0	0	0	0	2.17656e-05	0	0	0	0	0
Myrmecia_israelensis	0	0	0	0	0	0	0	0	0	0	0	0	0	0	0	0	0	0	0	0	0	0	0	0	0	0	0	4.35313e-05	0	0	0	0	0	0	0.000130594	0	0	0	0	0	0	0	0	0	0	0	0	0	0
Thermus_thermophilus	0	0	0	4.35313e-05	0	0	0	0	0	0	0	0	0	0	0	4.35313e-05	0	0	0	0	0	0	0	0	0	0	0	0	0	0	0	0	0	0	0	0	0	0	0	0	0	0	0	0	0	0	0	0	0
rumen_bacterium_YS2	0	0	0	0	0	0	0	0	0	0	0	0	0	0	0	0	0	0	0	0	0	0	0	0	0	0	0	0	0	0	0	0	0	0	0	0	0.000130594	2.17656e-05	0	0	0	0	0	0	0	0	0	0	0
Clostridiales_bacterium_oral_clone_MCE3_9	0	0	0	0	0	0	0	0	0	0	0	0	0	0	0	0	0	0	0	0	0	0	0	0	0	0	0	0	0	0	0	0	0	0	0	0	0	0	0	0	0	0	0	0	0	0	0	0	0
Rhizobiales_bacterium_GB3	0	0	0	0	0	0	0	0	0	0	0	0	0	0	0	0	0	0	0	0	0	0	0	0	0	0	0	0	0	0	0	0	0	0	0.000130594	0	2.17656e-05	0	0	0	0	0	0	0	0	0	0	0	0
Candidatus_Saccharibacteria_bacterium_UB2523	0	0	0	0	0	0	0	0	0	0	0	0	0	0	0	0	0	0	0	0	0	0	0	0	0	0	0	0	0	0	0	0	0	0	0	0	0	0	0	0	0	0	0	0	0	0	0	0	0
Peptococcus_niger	0	0	0	0	0	0	0	0	0	0	0	0	0	0	0	0	0	0	0	0	0	0	0	0	0	0	0	0	0	0	0	0	0	0	0	0	0	0	0	0	0	0	2.17656e-05	0	0	0	0	0	0
Treponema_porcinum	0	0	0	0	0	0	0	0	0	0	0	0	0	0	0	0	0	0	0	0	0	0	0	0	0	0	0	0	0	0	0	0	0	0.000108828	0	0	0	0	0	0	0	0	0	0	0	0	0	0	0
Leptolyngbyaceae_cyanobacterium_LD4_4600_EK	0	0	0	0	0	0	0	0	0	0	0	0	0	0	0	0	0	0	0	0	0	0	0	0	0	0	0	0	0	0	0	0	0	0	0.000108828	0	0	0	0	0	0	0	0	0	0	0	0	0	0
Leptolyngbya_sp_B-CY-NM28	0	0	0	0	0	0	0	0	0	0	0	0	0	0	0	0	0	0	0	0	0	0	0	0	0	0	0	2.17656e-05	0	0	0	0	0	0.000108828	0.000108828	0	0	0	0	0	0	0	0	0	0	0	0	0	0
Hymenobacter_sp	0	0	0	0	0	0	0	0	0	0	0	0	0	0	0	0	0	0	0	0	0	0	0	0	0	0	0	0	0	0.000108828	0	0	0	0	0	0	0.000108828	2.17656e-05	0	0	0	0	0	0	0	0	0	0	0
Clostridium_sp	0	0	0	0	0	0	0	0	0	0	0	0	0	0	0	0	0	0	0	0	0	0	0	0	0	0	0	0	0	0	0	0	0	0	0	0	0.000108828	0	0	0	0	0	0	0	0	0	0	0	0
Mycoplasma_moatsii	0	0	0	0	0	0	0	0	0	0	2.17656e-05	0	0	0	0	0	0	0	0	0	0	0	0	0	0	0	0	0	0	0.000108828	0	0	0	0	0	0	0	0	0	0	0	0	0	0	0	0	0	0	0
Prevotella_intermedia	0	0	0	0	0	0	0	0	0	0	0	0	0	0	0	0	0	0	0	0	0	0	0	0	0	0	0	0	0	0	0	0	0	6.52969e-05	0.000108828	0	0	0	0	0	0	0	0	0	0	0	0	0	0
Clostridiaceae_bacterium	0	0	0	0	0	0	0	0	0	0	0	0	0	0	0	0	0	0	0	0	0	4.35313e-05	0	0	0	0	0	0	0	0	0	0	0	0	0	0	0	0	0	0	0	0	0	0	0	0	0	0	0
Steroidobacter_sp_WWH78	0	0	0	0	0	0	0	0	0	0	0	0	0	0	0	0	0	0	0	0	0	0	0	4.35313e-05	0	0	0	0	0	0	8.70625e-05	0	2.17656e-05	0	0	0	0	0	0	0	0	0	0	0	0	0	0	0	0
Porphyromonas_cangingivalis	0	0	0	0	0	0	0	0	0	0	0	0	0	0	0	0	0	0	0	0	0	0	0	0	0	0	0	0	0	0	0	0	0	0	0.000108828	0	0	0	0	0	0	0	0	0	0	0	0	0	0
Ruminococcus_sp_YE281	0	0	0	0	0	0	0	0	0	0	0	0	0	0	0	0	0	0	0	0	0	0	0	0	0	0	0	0	0	0	0	2.17656e-05	0	0	0	0	0.000108828	0	0	0	0	0	0	0	0	0	0	0	4.35313e-05
Leptolyngbya_boryana	0	0	0	0	0	0	0	0	0	0	0	0	0	0	0	0	0	0	0	0	0	0	0	0	0	0	0	0	0	0	0	0	0	0.000108828	0	0	0	0	0	0	0	0	0	0	0	0	0	0	0
Fibrobacter_sp_UWCM	0	0	0	0	0	0	0	0	0	0	0	0	0	0	0	0	0	0	0	0	0	0	0	0	0	0	0	0	0	0	0	0	0	0	0	0	0.000108828	0	0	0	0	0	0	0	0	0	0	0	2.17656e-05
Bacteroides_pyogenes	0	0	0	0	0	0	0	0	0	0	0	0	0	0	0	0	0	0	0	0	0	0	0	0	0	0	0	0	0	0	0	0	0	0	0	0	0	0	0	0	0	0	0	0	0	0	0	0	0
Hypsibius_dujardini	0	0	0	0	0	0	0	0	0	0	0	0	0	0	0	0	0	0	0	0	0	0	0	0	0	0	0	0	0	0	0	0	0	0	0	0	0	0	0	0	0	0	0	0	8.70625e-05	0	0	0	0
Phreatobacter_sp_61DPR27	0	0	0	2.17656e-05	0	0	0	0	0	0	2.17656e-05	0	0	0	0	6.52969e-05	0	0	0	0	0	0	0	0	0	0	0	8.70625e-05	0	0	0	0	0	0	6.52969e-05	0	2.17656e-05	0	0	0	0	0	0	0	0	0	0	0	0
Butyricicoccus_pullicaecorum	0	0	0	0	0	0	0	0	0	0	0	0	0	0	0	0	0	0	0	0	0	0	0	0	0	0	0	0	0	0	0	0	0	0	0	0	8.70625e-05	0	0	0	0	0	0	0	0	0	0	0	0
bacterium_endosymbiont_of_Onthophagus_Taurus	0	0	0	0	0	0	0	0	0	0	0	0	0	0	0	4.35313e-05	0	0	0	0	0	0	0	0	0	0	0	4.35313e-05	0	0	0	0	0	0	0	0	0	0	0	0	0	0	0	0	0	0	0	0	0
Prevotella_sp	0	0	0	0	0	0	0	0	0	0	0	0	0	0	0	0	0	0	0	0	0	0	0	0	0	0	0	0	0	0	0	0	0	0	6.52969e-05	0	0	0	0	0	0	0	0	0	0	0	0	0	0
Flaviaesturariibacter_sp	0	0	0	0	0	0	0	0	0	0	0	0	0	0	0	0	0	0	0	0	0	0	0	0	0	0	0	0	0	0	0	0	0	0	0	0	8.70625e-05	0	0	0	0	0	0	0	0	0	0	0	0
Nesterenkonia_sp_MY13	0	0	0	0	0	0	0	0	0	2.17656e-05	0	0	0	0	0	8.70625e-05	0	0	0	0	0	0	0	0	0	0	0	0	0	0	0	0	0	0	0	0	0	0	0	0	0	0	0	0	0	0	0	0	0
Betaproteobacteria_bacterium_LSUCC0112	0	0	0	0	0	0	0	4.35313e-05	8.70625e-05	0	0	0	4.35313e-05	0	2.17656e-05	2.17656e-05	2.17656e-05	0	0	0	2.17656e-05	0	0	0	0	0	0	0	0	0	0	0	0	0	4.35313e-05	0	0	0	0	0	0	0	0	0	0	0	0	0	0
bacterium_enrichment_culture_clone_PA10	0	0	0	0	0	0	0	0	0	0	0	0	0	0	0	0	0	0	0	0	0	0	0	0	0	0	0	0	0	0	0	0	0	0	0	0	0	0	0	0	0	0	0	0	0	0	0	0	0
bacterium_LWQ8	0	0	0	0	0	0	0	0	0	0	0	0	0	0	0	0	0	0	0	0	0	0	0	0	0	0	0	0	0	4.35313e-05	0	0	0	0	0	0	0	0	0	0	0	0	0	0	0	0	0	0	0
Pseudomonas_peli	0	0	0	6.52969e-05	0	0	0	0	0	0	0	0	0	0	0	0	0	0	0	0	0	0	0	0	0	0	0	0	0	0	0	0	0	0	0	0	0	0	0	0	0	0	0	0	0	2.17656e-05	0	0	0
[Oscillatoria]_sp_PCC_6506	0	0	0	0	0	0	0	0	0	0	0	0	0	0	0	0	0	0	0	0	0	0	0	0	0	0	0	0	0	0	0	0	0	0	8.70625e-05	0	0	0	0	0	0	0	0	0	0	0	0	0	0
Melittangium_lichenicola	0	0	0	0	0	0	0	0	0	0	0	0	0	0	0	0	0	0	0	0	0	0	0	0	0	0	0	0	0	0	0	0	0	0	0	0	8.70625e-05	0	0	0	0	0	0	0	0	0	0	0	0
Kofleria_flava	0	0	0	0	0	0	0	0	0	0	0	0	0	0	0	0	0	0	0	0	0	0	0	0	0	0	0	0	0	0	0	0	0	0	0	0	8.70625e-05	0	0	0	0	0	0	0	0	0	0	0	0
Salinarimonas_sp_BN140002	0	0	0	0	0	0	0	0	0	0	0	0	0	0	0	0	0	0	0	0	0	0	0	0	0	0	0	0	0	0	0	0	0	0	0	8.70625e-05	0	0	0	0	0	0	0	0	0	0	0	4.35313e-05	0
Empedobacter_brevis	0	0	0	0	0	0	0	0	0	0	0	0	0	0	0	0	0	0	0	0	0	0	0	0	0	0	0	0	0	0	0	0	0	0	8.70625e-05	0	0	0	0	0	0	0	0	0	0	0	0	0	0
Leptolyngbya_sp_CENA350	0	0	0	0	0	0	0	0	0	0	0	0	0	0	0	0	0	0	0	0	0	0	0	0	0	0	0	0	0	0	0	0	0	0	0	0	8.70625e-05	0	0	0	0	0	0	0	0	0	0	0	2.17656e-05
Neofamilia_massiliensis	0	0	0	0	0	0	0	0	0	0	0	0	0	0	0	4.35313e-05	0	0	0	0	0	0	0	0	0	0	0	0	0	0	0	0	0	0	4.35313e-05	0	0	0	0	0	0	0	0	0	0	0	0	0	0
Eubacterium_sp_1-3	0	0	0	0	0	0	0	0	0	0	0	0	0	0	0	0	0	0	0	0	0	0	0	0	0	0	0	0	0	0	0	0	0	0	0	0	8.70625e-05	0	0	0	0	0	0	0	0	0	0	0	0
Aerococcus_christensenii	0	0	0	0	0	0	0	0	0	0	0	0	0	0	0	0	0	0	0	0	0	0	0	0	0	0	0	0	0	0	0	0	0	0	0	0	0	0	0	0	0	0	0	0	0	0	0	0	0
bacterium_FC2009	0	0	0	0	0	0	0	0	0	0	0	0	0	0	0	2.17656e-05	0	0	0	0	0	0	0	0	0	0	0	0	0	0	0	0	0	0	8.70625e-05	0	0	0	0	0	0	0	0	0	0	0	0	0	0
Taibaiella_sp	0	0	0	0	0	0	0	0	0	2.17656e-05	0	0	0	0	0	0	0	0	0	0	0	4.35313e-05	0	0	0	0	6.52969e-05	0	4.35313e-05	0	0	0	0	0	0	0	0	0	0	0	0	0	0	0	0	0	0	0	0
Actinobacteria_bacterium_IMCC26207	0	0	0	0	0	0	0	0	0	0	0	0	0	0	0	0	0	0	0	0	0	0	0	0	0	0	0	0	0	0	0	0	0	0	6.52969e-05	0	6.52969e-05	0	0	0	0	0	0	0	0	0	0	0	0
delta_proteobacterium_WX152	0	0	0	0	0	0	0	0	0	0	0	0	0	0	0	0	0	0	0	0	0	0	0	0	0	0	0	0	0	0	0	0	0	0	0	0	0	0	0	0	0	0	0	0	0	0	0	0	0
Actinospica_durhamensis	0	0	0	0	0	0	0	0	0	0	0	0	0	0	0	0	0	0	0	0	0	0	0	0	0	0	0	0	0	0	0	0	0	0	0	0	0	0	0	0	0	0	0	0	0	0	0	0	0
Clostridiales_bacterium_CHKCI001	0	0	0	0	0	0	0	0	2.17656e-05	0	0	0	0	0	0	6.52969e-05	0	0	4.35313e-05	0	0	0	0	0	0	0	0	0	0	0	0	0	0	0	0	0	4.35313e-05	0	0	0	0	0	0	0	0	0	0	0	0
bacterium_Ellin6089	0	0	0	0	0	0	0	0	0	0	0	0	0	0	0	0	0	0	0	0	0	0	0	0	0	0	0	0	0	6.52969e-05	0	0	0	0	0	0	0	0	0	0	0	0	0	0	0	0	0	0	0
anaerobic_bacterium_LacC	0	0	0	0	0	0	0	0	2.17656e-05	0	0	0	2.17656e-05	0	0	6.52969e-05	0	2.17656e-05	0	0	0	0	0	0	0	0	0	0	0	0	0	0	0	0	2.17656e-05	0	0	0	0	0	0	0	0	0	0	0	0	0	0
Solirubrobacterales_bacterium_67-14	0	0	0	0	0	0	0	0	0	0	0	0	0	0	0	0	0	0	0	0	0	0	0	0	0	0	0	0	0	2.17656e-05	0	0	0	0	6.52969e-05	0	0	0	0	0	0	0	0	0	0	0	0	0	0
Aphanizomenon_flos-aquae	0	0	0	0	0	0	0	0	0	0	0	0	0	0	0	2.17656e-05	0	0	0	0	0	0	0	0	0	0	0	0	0	2.17656e-05	0	0	0	0	6.52969e-05	0	0	0	0	0	0	0	0	0	0	0	0	0	0
Acidobacteria_bacterium_RBG_16_70_10	2.17656e-05	0	0	0	0	0	0	0	0	0	0	0	0	0	0	0	0	0	0	0	0	0	0	2.17656e-05	0	0	0	0	0	0	0	0	0	0	0	0	0	0	0	0	0	0	0	0	0	0	0	0	0
Candidatus_Berkiella_cookevillensis	0	0	0	0	0	0	0	0	0	0	0	0	0	0	0	0	0	0	0	0	0	0	0	0	0	0	0	0	0	0	0	0	0	0	0	0	0	0	0	0	0	0	0	0	0	0	0	0	0
Serratia_symbiotica	0	0	0	0	0	0	0	0	0	0	0	0	0	0	0	0	0	0	0	0	0	0	0	0	0	0	0	0	0	0	6.52969e-05	0	0	4.35313e-05	4.35313e-05	0	0	0	0	0	0	0	0	0	0	0	0	0	0
Patulibacter_minatonensis	0	0	0	0	0	0	0	0	0	0	0	0	0	0	0	0	0	0	0	0	0	0	0	0	0	0	0	0	0	0	0	0	0	0	2.17656e-05	0	6.52969e-05	0	0	2.17656e-05	0	0	0	6.52969e-05	0	0	0	0	0
Spirosoma_escalantus	0	0	0	0	0	0	0	0	0	0	0	0	0	0	0	0	0	0	0	0	0	0	0	0	0	0	0	0	0	0	0	0	0	0	0	0	6.52969e-05	0	0	0	0	0	0	0	0	0	0	0	0
Neisseria_oralis	0	0	0	0	0	0	0	0	0	0	0	0	0	0	0	0	0	0	0	0	0	0	0	0	0	0	0	0	0	0	0	0	0	0	4.35313e-05	0	4.35313e-05	0	0	0	0	0	0	0	0	0	0	0	0
Brevundimonas_sp_TH141	0	0	0	0	0	0	0	0	0	0	0	0	0	0	0	0	0	0	0	0	0	0	0	0	0	0	0	0	0	0	0	0	0	0	0	0	0	0	0	0	0	0	0	0	0	6.52969e-05	4.35313e-05	0	0
bacterium_'New_Zealand_D'	0	0	0	0	0	0	0	0	0	0	0	0	0	0	0	0	0	0	0	0	0	0	0	0	0	0	0	0	0	0	0	0	0	0	0	0	4.35313e-05	0	0	0	0	0	0	0	0	0	0	0	2.17656e-05
Roseomonas_frigidaquae	0	0	0	0	0	0	0	0	0	0	0	0	0	0	0	0	0	0	0	0	0	0	0	0	0	0	0	0	0	0	0	0	0	0	4.35313e-05	0	0	0	0	0	0	0	0	0	0	0	0	0	0
Lactobacillus_farciminis	0	0	0	0	0	0	0	0	0	0	0	0	0	0	0	0	0	0	0	0	0	0	0	0	0	0	0	0	2.17656e-05	0	0	0	0	2.17656e-05	4.35313e-05	0	4.35313e-05	0	0	0	0	0	0	0	0	0	0	0	0
bacterium_enrichment_culture_clone_PKS4	0	0	0	0	2.17656e-05	0	0	0	0	0	0	0	0	0	0	0	0	0	0	0	0	4.35313e-05	0	0	0	0	0	0	0	0	0	0	0	2.17656e-05	0	4.35313e-05	2.17656e-05	0	0	0	0	0	0	0	0	0	0	0	0
Bdellovibrio_sp_JSF2	0	0	0	0	0	0	0	0	0	2.17656e-05	0	0	0	0	0	0	0	0	0	2.17656e-05	0	4.35313e-05	0	0	2.17656e-05	0	4.35313e-05	0	2.17656e-05	0	0	0	0	0	0	0	0	0	0	0	0	0	0	0	0	0	0	0	0
Alloprevotella_sp_feline_oral_taxon_309	0	0	0	0	0	0	0	0	0	0	0	0	0	0	0	0	0	0	0	0	0	0	0	0	0	0	0	0	0	0	0	0	0	0	0	0	4.35313e-05	0	0	0	0	0	0	0	0	0	0	0	0
Phytoplasma_sp_RYL-GD	0	0	0	0	0	0	0	0	0	0	0	0	0	0	0	0	0	0	0	0	0	0	0	0	0	0	0	0	0	0	0	0	0	0	4.35313e-05	0	0	0	0	0	0	0	0	0	0	0	0	0	0
Melghirimyces_thermohalophilus	0	0	0	0	0	0	0	0	0	0	0	0	0	0	0	0	0	0	0	0	0	0	0	0	0	0	0	0	0	0	0	0	0	0	0	0	0	0	0	0	0	0	0	0	0	0	0	0	0
Myxococcales_bacterium_Gsoil_473	0	0	0	0	0	0	0	0	0	0	0	0	0	0	0	0	0	0	0	0	0	0	0	0	0	0	0	0	0	0	2.17656e-05	0	0	0	0	0	4.35313e-05	0	0	0	0	0	0	0	0	0	0	0	0
Sorangiineae_bacterium_NIC37A_2	0	0	0	0	0	0	0	0	0	0	0	0	0	0	0	0	0	0	0	0	0	0	0	0	0	2.17656e-05	0	0	0	0	0	0	0	0	0	0	0	0	0	0	0	0	0	0	0	0	0	0	0
Actinomycetaceae_bacterium_BA112	0	0	0	0	0	0	0	0	0	0	0	0	0	0	0	0	0	0	0	0	0	0	0	0	0	0	0	0	0	0	0	0	0	0	4.35313e-05	0	0	0	0	0	0	0	0	0	0	0	0	0	0
Psychroglaciecola_arctica	0	0	0	0	0	0	0	0	0	0	0	0	0	0	0	0	0	0	0	0	0	0	0	0	0	0	0	0	0	0	0	0	0	0	0	0	2.17656e-05	0	0	0	0	0	0	0	0	0	0	0	2.17656e-05
delta_proteobacterium_WY32	0	0	0	0	0	0	0	0	0	0	0	0	0	0	0	0	0	0	0	0	0	0	0	0	0	0	0	0	0	0	0	0	0	0	0	0	2.17656e-05	2.17656e-05	0	0	0	0	0	0	0	0	0	0	0
Lactobacillus_sanfranciscensis	0	0	0	0	0	0	0	0	0	0	0	0	0	0	0	0	0	0	0	0	0	0	0	0	0	0	0	0	2.17656e-05	0	0	0	0	0	2.17656e-05	0	0	0	0	0	0	0	0	0	0	0	0	0	0
bacterium_enrichment_culture_clone_E23	0	0	0	0	0	0	0	0	0	0	0	0	0	0	0	0	0	0	0	0	0	0	0	0	0	0	0	0	0	0	0	0	0	0	0	0	0	0	0	0	0	0	0	0	0	0	0	0	0
Isosphaera_sp_Br2-1	0	0	0	0	0	0	0	0	0	0	0	0	0	0	0	0	0	0	0	0	0	0	0	0	0	0	0	0	0	0	0	0	0	0	0	0	2.17656e-05	0	0	0	0	0	0	0	0	0	0	0	0
Verrucomicrobia_bacterium_LX191	0	0	0	0	0	0	0	0	0	0	0	0	0	0	0	0	0	0	0	0	0	0	0	0	0	0	0	0	0	0	0	0	2.17656e-05	0	0	0	0	0	0	0	0	0	0	0	0	0	2.17656e-05	0	0
[Clostridium]_papyrosolvens	0	0	0	0	0	0	0	0	0	0	0	0	0	0	0	0	0	0	0	0	0	0	0	0	0	0	0	0	0	0	0	0	0	0	0	0	0	0	0	0	0	0	0	0	0	0	0	0	0
Others	0.473337	0.248215	0.155798	0.158236	0.155232	0.183745	0.59307	0.739335	0.335648	0.663025	0.666877	0.744798	0.503613	0.639866	0.537502	0.396592	0.745843	0.776249	0.503395	0.672863	0.60676	0.714	0.65976	0.746539	0.714653	0.756921	0.7214	0.577964	0.144807	0.213129	0.180502	0.212998	0.24334	0.18997	0.276815	0.172776	0.469963	0.0819041	0.573546	0.100927	0.051911	0.0799016	0.0983589	0.0697153	0.100622	0.119341	0.170947	0.787132	0.70464
[truncated: 64 more columns]
