# Supplementary material for: Regionalization and Shaping Factors for Microbiomes and Core Resistomes in Atmospheric Particulate Matters
Source: mSystems. 2022 Sep 26;7(5):e00698-22. doi: 10.1128/msystems.00698-22 (PMC9600985; doi:10.1128/msystems.00698-22)
Supplement: TABLE S5 [file msystems.00698-22-s0007.xlsx]

## Sheet: qPCR
Table S5. Normalized levels of ARDs in APM samples.
City	Samples	intI1/16SrDNA	intI2/16SrDNA	intI3/16SrDNA	qnrA/16SrDNA	qnrB/16SrDNA	qnrC/16SrDNA	qnrD/16SrDNA	qnrS/16SrDNA	oqxA/16SrDNA	oqxB/16SrDNA	qepA/16SrDNA	blaCTX-M/16SrDNA	blaTEM/16SrDNA	blaSHV/16SrDNA	catB3/16SrDNA	floR/16SrDNA	cmlA/16SrDNA	tetA/16SrDNA	tetB/16SrDNA	tetC/16SrDNA	sul-1/16SrDNA	sul-2/16SrDNA	sul-3/16SrDNA	aadA1/16SrDNA	aadA2/16SrDNA	blaOXA48/16SrDNA	blaVIM-1/16SrDNA	blaKPC/16SrDNA	blaNDM1/16SrDNA	vanA/16SrDNA	ermB/16SrDNA	mcr-1/16SrDNA
Xianyang	XY90	0.00022927	6.13191e-05	9.96748e-06	0.000552527	0.00019839	0.0130004	0.00375929	0.000759897	0.000263591	0.000231152	0.0003726	2.96832e-06	0.0210563	0.0307776	4.24384e-06	2.14062e-05	0.000588313	0.000175197	1.79274e-05	3.14012e-06	0.00110939	0.00129791	4.75334e-05	0.00561653	0.0121	0.000181795	2.77376e-06	5.58349e-05	1.4499e-06	0.000339877	0	5.58743e-05
	XY91	0.00015437	6.30549e-05	0.000113841	0.000592615	0.000104486	0.00044661	0.00291478	0.00104582	0.000493163	0.000259366	0.34372	3.97784e-05	0.0144041	0.00669293	9.23621e-06	1.23541e-05	4.17934e-05	0.000259552	9.45522e-06	9.78242e-06	0.000306504	0.000131667	2.1792e-05	0.000195399	0.000209952	0.000143849	2.19738e-05	4.17962e-06	1.59314e-06	0.0003575	1.74169e-05	2.69711e-05
	XY92	0.000305147	6.43907e-05	6.00548e-05	0.00129967	4.86601e-05	0.000262874	0.00178105	0.00111514	0.000934326	0.000297929	0.000361301	6.46324e-06	0.0207524	0.0192685	1.74052e-05	5.99713e-06	5.56585e-05	0.000647963	1.45088e-05	7.86819e-06	0.000170166	0.000410349	4.27553e-05	0.000249256	0.00030606	0.000476325	1.73407e-05	7.05369e-06	5.65526e-06	0.000430328	0	7.24753e-05
	XY93	0.000265748	4.27327e-05	1.49362e-05	0.000566538	2.36246e-05	0.0111618	0.00468103	0.000810193	0.000210997	0.000220579	0.00111336	8.51685e-06	0.0309958	0.00171469	5.30355e-06	1.90017e-05	0.000136857	0.000331368	4.43105e-06	4.35562e-06	0.00292092	0.00166689	3.67414e-05	0.00196387	0.00526397	0.000697739	3.01883e-05	4.50532e-05	4.19404e-07	0.000528784	0	1.24462e-05
	XY94	0.000112569	0.000201512	2.82401e-05	0.00228541	0.000165462	0.0624318	0.0126776	0.0028723	0.000372205	0.000993544	0.00192628	2.40629e-05	0.125047	0.00442974	5.72186e-06	5.14712e-05	0.000179196	0.000272875	6.39628e-06	4.46674e-06	0.00039701	0.000918469	8.25961e-05	0.00357034	0.00916953	0.000462383	1.0663e-05	7.75522e-06	2.84461e-06	0.00238637	0	0.000112751
Inner Mongolia	NMG43	0.000410247	3.75598e-05	9.54152e-05	0.000351719	8.71087e-05	0.000114221	0.00116031	0.000551506	0.00133547	0.00018275	0.000245872	2.31757e-05	0.0143192	0.0193018	2.41485e-05	5.83932e-06	0.000110879	0.000820469	3.6314e-06	6.76457e-07	5.52207e-05	0.000167079	9.33454e-06	0.000221335	0.000102314	7.20608e-05	4.08137e-05	3.94291e-06	6.18755e-06	0.000310926	0	7.17694e-05
	NMG44	0.000343867	5.5438e-05	0.000248163	0.000415435	4.61839e-05	0.000440207	0.00343102	0.000947341	0.000402014	0.000217727	0.000303699	6.65794e-06	0.0242839	0.0634373	2.36452e-05	1.20525e-05	0.000977692	0.0003661	1.38381e-05	9.89168e-06	0.000178767	0.000432559	1.3286e-05	0.000232548	0.000247115	0.000132792	1.13148e-05	7.96014e-06	2.18955e-06	0.000208943	0.000666368	2.53808e-05
	NMG45	6.44545e-05	7.12122e-05	1.49581e-05	0.000565174	8.03105e-06	0.0161682	0.00229091	0.000998351	0.000150718	0.000256967	0.000405561	1.58417e-06	0.0188426	0.00155817	3.70398e-06	1.08016e-05	3.75679e-05	0.000103407	0.000224442	1.17522e-05	6.64161e-05	0.000184651	1.84051e-05	0.000368987	0.000244055	0.000477812	8.91206e-06	1.18483e-05	1.80828e-06	0.000629923	5.48388e-07	1.57303e-05
	NMG46	5.64627e-05	3.80272e-05	4.89357e-06	0.000485608	3.99881e-06	0.0155372	0.00188985	0.000814648	5.02464e-05	0.000225912	0.00034915	8.96078e-07	0.0406099	0.000620068	1.79401e-06	5.70459e-06	1.53797e-05	3.46959e-05	2.95086e-07	3.57675e-07	4.34407e-05	0.000105957	1.04897e-05	0.000366361	8.22422e-05	5.25373e-05	1.25761e-06	1.1041e-07	3.9319e-07	0.000311419	0	3.01741e-06
	NMG1680	7.43897e-05	6.87941e-05	3.90204e-05	0.000671318	0.000164273	0.000966801	0.00326861	0.00107281	0.000467004	0.000317405	0.000625883	9.73522e-06	0.021685	0.0224079	1.43887e-05	1.09969e-05	0.000169051	0.000225467	0	3.84331e-06	0.000142567	0.000395606	1.91793e-05	0.000238038	0.00017385	0.000116223	3.53455e-05	2.22816e-06	1.17075e-06	0.000362537	3.06659e-06	1.63807e-05
	NMG1681	0.000207207	5.37712e-05	5.08773e-05	0.00105839	3.4815e-05	0.000989411	0.00351756	0.000992858	0.000412088	0.000334105	0.000947927	8.03623e-06	0.0265579	0.00432491	6.90052e-05	9.73883e-06	0.000344728	0.000147814	0	2.16739e-06	4.33088e-05	0.000196016	1.55886e-05	0.000177636	0.00013388	3.59067e-05	4.15765e-05	4.58337e-06	1.71876e-06	0.000443964	1.68779e-06	2.54536e-05
	NMG1688	0.000149474	8.845e-05	5.53724e-06	0.000862823	0.00012632	0.0181808	0.00107087	0.000956704	0.0001979	0.000317038	0.00258218	1.36614e-06	0.0333257	0.000910603	6.16281e-06	8.19264e-06	9.28567e-05	9.2621e-05	7.21252e-06	1.40885e-06	0.000162193	0.000935805	1.06841e-05	0.000149701	0.000325572	3.2946e-05	4.41056e-05	1.81427e-07	6.96069e-07	0.000227639	9.28298e-07	1.06755e-05
	NMG1689	2.09717e-05	0.00011441	1.45153e-06	0.00195864	0.0416781	0.0403641	0.00642815	0.00239185	0.00014793	0.000573971	0.000710535	1.48871e-06	0.0525904	0.000824664	1.21729e-06	1.98159e-05	0.000288272	3.96406e-05	8.01264e-07	1.1224e-06	4.73382e-05	0.000489652	2.6875e-05	0.000149778	0.00025643	0.000556313	1.59779e-05	7.27074e-07	7.07412e-08	0.000388846	5.80581e-07	4.30228e-06
	NMG1690	0.000115825	6.4067e-05	2.41411e-05	0.00117844	0.000223993	0.000739571	0.00403854	0.00112596	0.000413139	0.000340447	0.00474699	2.07997e-05	0.185027	0.014169	2.00028e-05	2.00995e-05	0.00162098	0.000408102	5.36058e-07	1.60933e-06	0.000764669	0.0076391	1.90186e-05	0.000363169	0.00186638	0.000113586	4.24494e-05	1.2962e-06	5.45485e-07	0.000173203	0	3.2784e-05
	NMG1691	0.000304061	4.61947e-05	1.01036e-05	0.00085639	9.38451e-05	0.000240936	0.00318002	0.000907431	0.000225278	0.000245459	0.00046715	4.38951e-06	0.026043	0.0131745	7.49517e-06	5.21608e-05	0.00191671	0.000318708	3.5952e-06	0.00043911	0.00266642	0.000977746	1.7926e-05	9.15707e-05	0.000132349	7.98145e-06	6.3659e-05	2.21096e-07	4.97083e-06	0.000171067	6.17543e-07	2.95061e-05
	NMG1692	3.95649e-05	0.000104656	1.46519e-06	0.00141075	2.03271e-05	0.0258444	0.00660224	0.00194062	4.19296e-05	0.000526232	0.000962004	7.85337e-07	0.101616	0.00230822	1.21412e-06	1.38315e-05	0.00120721	4.13456e-05	1.25289e-06	1.57363e-06	0.000841061	0.00116611	3.02067e-05	0.000216367	0.000303281	0.000426654	7.70853e-06	8.25795e-07	1.27396e-06	0.00578834	7.81606e-08	7.40252e-06
	NMG2793	0.000166831	7.53198e-05	1.36421e-06	0.000331217	9.73886e-06	0.00484826	0.0322793	0.000989164	2.77503e-05	7.82929e-05	0.000234326	1.13103e-06	0.424214	0.277588	1.37463e-06	4.23723e-05	0.0271912	0.000124054	3.22416e-06	8.73418e-07	0.0020032	0.00717453	9.03394e-06	0.00100426	0.0014129	1.85234e-05	8.41056e-06	3.26035e-06	1.55786e-07	0.000112171	1.18903e-07	3.12301e-06
Tibet	XZPm2.5	0.000326628	4.23089e-05	3.95965e-06	0.000729303	0.000155435	0.00111675	0.00454375	0.000877071	5.56664e-05	0.000229316	0.000683643	1.66822e-06	0.0134511	0.00981586	2.68704e-06	9.00466e-06	5.2586e-05	4.0466e-05	8.5834e-06	1.52958e-06	0.000635823	0.000440484	1.4577e-05	0.000196429	0.000378402	0.000194476	1.00604e-05	6.77392e-06	6.31831e-07	0.00130249	1.61314e-06	8.91186e-06
	XZPm10	0.000349747	3.12498e-05	6.66005e-06	0.000403765	8.875e-05	0.00182111	0.00169683	0.0004331	0.000103694	0.000112732	0.000428064	7.24601e-07	0.0108455	0.00582726	5.75634e-06	9.6421e-06	7.19376e-05	7.0575e-05	1.13361e-05	5.92532e-06	0.00135993	0.000148902	1.52077e-05	0.000178548	0.000458595	0.00011838	2.92682e-05	6.30449e-06	6.00811e-07	0.000705064	4.89421e-06	5.97972e-05
Baoji	BJ162	6.03132e-05	1.44319e-05	6.07772e-06	0.000209793	1.91083e-06	0.00687675	0.00389016	0.000370224	0.000105847	8.21444e-05	0.000541971	4.95756e-06	0.00548279	0.000877216	2.77215e-06	3.07769e-06	2.55409e-05	0.000106275	1.53535e-05	2.05785e-06	0.000151662	2.67416e-05	4.27712e-05	2.31281e-05	5.94813e-05	0.000140864	5.2646e-05	1.58064e-06	1.78061e-06	0.00023207	5.97575e-07	0.000201713
	BJ163	0.000117144	5.36102e-05	9.50911e-06	0.000961795	1.18224e-05	0.0196709	0.00270441	0.000927401	0.00239759	0.000280217	0.000976171	3.49417e-06	0.0283122	0.00346161	5.76899e-06	8.98948e-06	6.19511e-05	0.00017865	1.79401e-05	1.33807e-05	0.000191914	7.39594e-05	5.51357e-05	0.000316402	0.000114558	5.70199e-05	6.0482e-05	2.2271e-06	7.42784e-07	0.00042445	1.49154e-06	6.26619e-05
	BJ164	0.000196803	2.41857e-05	1.99524e-05	0.000372159	0.000409842	0.00074468	0.00127893	0.000493077	0.000274597	0.000129928	0.000333089	4.63159e-05	0.0122291	0.00327834	3.48842e-05	2.73668e-06	2.00799e-05	0.000354692	6.60636e-06	4.35849e-06	0.000188616	4.70155e-05	3.61535e-05	4.74764e-05	8.97808e-05	5.9775e-05	0.000126036	2.99256e-06	1.02322e-06	0.000176909	8.73933e-07	5.34101e-05
	BJ165	0.000108084	3.90453e-05	2.89434e-05	0.00048492	9.85399e-06	0.000224937	0.00180229	0.000605218	0.000411759	0.00013235	0.000188059	6.09842e-06	0.0100111	0.0130288	0.000117041	4.47069e-06	3.13697e-05	0.000282208	4.77054e-06	8.41642e-06	0.000191886	4.60974e-05	1.74793e-05	4.46884e-05	3.43099e-05	0.00021056	0.000147084	1.32543e-06	2.62452e-06	0.000139851	3.04794e-06	2.56318e-05
	BJ166	2.15625e-05	1.0667e-05	3.04192e-06	0.000165648	4.04334e-06	0.00290668	0.000682523	0.00021719	3.04192e-06	5.03043e-05	0.000119446	3.04192e-06	0.0109846	0.000918318	3.04192e-06	3.44053e-06	3.51205e-05	3.04192e-06	2.42018e-06	3.04192e-06	5.63564e-05	2.15124e-05	1.03082e-05	3.42474e-05	2.99449e-05	0.00258365	3.04192e-06	3.56617e-07	1.18046e-06	0.000134802	2.87671e-07	3.04192e-06
	BJ167	5.35767e-05	6.12112e-05	2.7365e-05	0.000463081	5.10579e-06	0.00741526	0.00171605	0.000588122	2.7365e-05	0.000170614	0.000379401	2.7365e-05	0.363239	0.00381423	2.7365e-05	7.5826e-06	0.000110393	2.7365e-05	1.18684e-06	2.7365e-05	0.000350818	4.98008e-05	3.85833e-05	9.04365e-05	5.36104e-05	4.63048e-05	2.7365e-05	1.15138e-06	6.46254e-07	0.000356774	6.03327e-07	2.7365e-05
Xi'an	XA111	0.000604117	0.00197623	0.000107808	0.00110067	0.000285909	0.000489111	0.00475139	0.00159859	0.00043629	0.000112365	0.000640828	7.96244e-05	0.0421657	0.018515	0.000133128	1.32358e-05	0.000343501	0.000514918	1.69295e-05	3.03081e-05	0.00257816	0.000156827	7.70047e-05	0.000288422	0.000364706	0.000209934	0.00484767	7.26533e-06	6.74138e-06	0.00580093	5.47347e-07	0.000439797
	XA112	0.000219584	0.000578726	4.69514e-05	0.000219568	0.000664847	0.000237671	0.00236992	0.000309613	1.32111e-05	2.26461e-05	0.00011384	3.24312e-05	0.0111461	0.0260326	6.80997e-05	4.27468e-06	9.13985e-05	0.000309139	5.20203e-06	3.65712e-05	0.000585915	3.40971e-05	1.55947e-05	0.000101027	5.40325e-05	5.00281e-05	0.00014679	5.71837e-06	4.16323e-06	0.00104635	8.63061e-07	0.000247455
	XA113	0.000673068	0.0026711	8.84164e-05	0.000889623	0.265993	0.000221107	0.00143141	0.00157316	0.000454836	0.000128297	0.000289206	9.85294e-05	0.0880618	0.0762883	0.000294422	1.04085e-05	0.000140912	0.000685534	4.72668e-06	2.12406e-05	0.000753477	0.000113643	5.73836e-05	0.000266248	6.67762e-05	0.00325344	0.00505373	3.0725e-05	5.01413e-05	0.00892557	2.87306e-06	0.00079134
	XA114	0.000584121	0.00334713	0.000144198	0.00132925	0.000493366	0.000324001	0.0206178	0.00203916	0.000108862	0.000143282	0.000706751	6.81634e-05	0.0617687	0.0170932	0.000156819	1.9983e-05	0.00270029	0.000414196	9.67638e-06	1.19336e-05	0.000775556	0.000186458	9.38385e-05	0.000124791	0.000183576	0.000185235	0.00120957	1.67592e-06	8.86138e-06	0.000222185	4.14592e-06	0.000484498
	XA115	0.000462895	0.00354269	5.80058e-05	0.00158296	1.83421e-05	0.000418732	0.00860287	0.00238279	3.12013e-05	0.000296742	0.00103228	8.33673e-05	0.0536727	0.00764012	0.00016971	1.71181e-05	0.00019325	0.000342165	7.38598e-06	3.40732e-05	0.00195578	0.000373163	0.000167748	0.000752189	0.000495811	0.016746	0.000346681	2.63282e-06	7.28174e-06	0.0124189	3.96973e-07	0.000443078
	XA116	0.000673831	0.00102132	9.85549e-05	0.000433838	0.000210426	0.000382375	0.00157101	0.000497758	0.00064447	2.94774e-05	0.000199759	8.07935e-05	0.0145431	0.356495	0.000142676	5.88258e-06	7.18291e-05	0.000624107	1.33505e-05	2.81347e-05	0.000231977	5.73557e-05	2.73014e-05	0.000167073	8.59899e-05	0.00779342	0.00716078	1.42563e-05	8.26859e-06	0.000760072	4.5368e-06	0.000537286
Tongchuan	TC241	0.000452587	0.00309432	7.49307e-05	0.00116258	0.000335843	0.000231749	0.00322703	0.00166275	6.78322e-05	0.00016576	0.000802049	8.74824e-05	0.0548188	0.226845	0.000185327	8.51197e-06	0.000174782	0.000586505	6.18596e-06	1.96953e-05	0.00259039	0.00033123	7.92861e-05	0.000218577	0.000356392	0.000289854	0.000753691	4.54703e-06	0.00107943	0.000799676	0	0.000673256
	TC242	0.000682331	0.00219461	9.54536e-05	0.00109354	7.03856e-05	0.000361225	0.00473133	0.00137483	2.27056e-05	0.000212648	0.000371973	6.96455e-05	0.0804192	0.0732268	0.000151439	1.29388e-05	0.000281986	0.000641123	6.76131e-06	3.28339e-05	0.00315669	0.000174563	7.78777e-05	0.000430285	0.000399122	0.000206213	0.000252285	8.64865e-05	3.21764e-06	0.00178752	3.0807e-06	0.000527628
	TC243	0.000930469	0.00263516	8.31709e-05	0.00109317	0.000109623	0.000420455	0.00767534	0.00200757	0.000343336	0.00018798	0.00160514	9.66981e-05	0.0490071	0.0165314	0.000139737	1.32357e-05	0.000327941	0.000391358	8.16081e-06	1.30955e-05	0.0118655	0.000248654	0.000118669	0.00059965	0.00155766	0.0121934	0.00381484	6.88336e-06	1.39205e-06	0.00410688	0	0.000440806
	TC244	0.000739423	0.00111825	3.84928e-05	0.000430856	3.6412e-05	0.000368241	0.00438546	0.000590504	1.79758e-05	8.94084e-05	0.00046938	5.32658e-05	0.0193603	0.0658596	0.000129121	9.02976e-06	5.09158e-05	0.000504277	1.3717e-05	6.86182e-05	0.000420194	0.000148309	1.43381e-05	0.000335556	0.00069648	0.00105467	0.000199731	4.923e-06	2.67988e-06	0.000652574	3.05342e-06	0.000336414
	TC245	0.000477142	0.00693654	7.19514e-05	0.00271721	5.01055e-05	0.0018573	0.00622306	0.00455369	4.26649e-05	0.000480307	0.00122643	4.82504e-05	0.136279	0.0038815	9.46066e-05	1.92117e-05	0.000297561	0.000277631	3.49922e-06	3.53752e-06	0.00396637	0.000844901	8.53853e-05	0.000958091	0.00111274	0.00512016	0.000474054	4.1717e-07	1.22254e-06	0.00205848	5.6329e-06	0.000341468
Weinan	WN26	0.00338588	0.00449933	0.000102823	0.00213794	6.58791e-05	0.00120978	0.0104133	0.00319249	0.0104495	0.000199063	0.000926809	0.000109057	0.0852141	0.0349153	0.000171919	2.84772e-05	0.000196474	0.000599548	6.52965e-06	2.01365e-05	0.00316493	0.000514396	0.000161114	0.00117476	0.00220891	0.00576058	0.116106	5.73467e-06	3.49649e-06	0.00504106	3.53744e-06	0.000688749
	WN27	0.000936698	0.0010845	9.68686e-05	0.000505168	7.33144e-05	0.000457958	0.00298815	0.000679187	0.000369545	7.38236e-05	0.000286921	6.28838e-05	0.0141837	0.0210449	0.000127544	5.20353e-06	8.86577e-05	0.00034653	4.1633e-05	5.25114e-05	0.00056119	0.000147846	1.49478e-05	0.000308767	0.000525223	0.000609726	0.00410605	3.30461e-06	4.35031e-06	0.000838824	4.21002e-06	0.000414212
	WN28	0.000631714	0.00106647	0.000246743	0.000472748	2.33795e-05	0.000197205	0.00204415	0.000479834	2.85125e-05	2.23258e-05	0.000421805	4.66834e-05	0.0169804	0.052069	8.60139e-05	6.87244e-06	4.90548e-05	0.000420402	8.08135e-06	1.36023e-05	0.000110416	0.000115637	1.36265e-05	0.000135005	0.000108637	0.000375673	0.000316805	6.57224e-06	1.96099e-06	0.000662561	1.45135e-06	0.000335692
	WN29	0.000481842	0.00165139	5.38502e-05	0.000720283	9.27833e-05	0.00169287	0.00340033	0.00126016	4.59876e-05	4.23806e-05	0.000399078	4.82374e-05	0.025552	0.00817965	8.34057e-05	6.39044e-06	6.01099e-05	0.000311756	8.7978e-06	1.84792e-05	0.000198344	0.0001987	2.79443e-05	0.000352699	0.000203311	0.00205717	0.000510973	3.12408e-06	1.0881e-06	0.00145822	3.74775e-06	0.000270477
	WN30	0.00134798	0.00343474	0.000537147	0.00234895	7.08942e-05	0.000737947	0.00585809	0.00199276	0.0132166	0.000166478	0.000629385	0.000476532	0.0718195	0.166601	0.000229477	8.64588e-06	0.000449798	0.000637364	1.57109e-06	2.19914e-05	0.000806348	0.000351187	6.01438e-05	0.000416969	0.000126134	0.000392121	0.146851	3.11406e-06	3.97248e-06	0.00101096	3.16918e-06	0.000876551
	WN31	0.000619333	0.00180085	6.85807e-05	0.00238509	0.000366195	0.000824171	0.00262785	0.00209013	0.0242308	0.000118983	0.000517274	0.000339866	0.0329801	0.0235124	3.65017e-05	9.43464e-06	0.000178393	0.000548626	6.2929e-06	7.60571e-06	0.0018218	0.000405606	5.67569e-05	0.00114829	0.00082522	0.00168897	0.269231	1.08012e-05	0	0.000413062	9.14853e-07	0.000509712
Foshan	FS271	0.00153716	0.000456356	4.05693e-05	0.000603804	4.50519e-05	0.000422818	0.00145786	0.000391141	0.0110639	4.31596e-05	0.00021082	0.000248933	0.0177123	0.0110484	1.25752e-05	3.12794e-06	7.33123e-05	0.000191296	9.01318e-06	2.69697e-06	1.56813e-05	5.77668e-05	1.73945e-05	0.000245477	7.94621e-05	0.0001966	0.122932	2.08622e-06	2.30636e-06	0.000103647	3.10383e-06	0.000375955
	FS272	0.00113252	0.000968474	7.73074e-05	0.00125378	0.000680388	0.000243911	0.00214848	0.00078992	0.017382	4.80376e-05	0.00018323	0.000366283	0.0208197	0.166852	1.64657e-05	7.39075e-06	3.13579e-05	0.000884478	1.81307e-05	7.2346e-06	0.000178657	0.000183525	2.10531e-05	0.000432083	0.000158687	0.000109919	0.193133	0.00015091	4.06265e-06	0.000462962	4.38959e-06	0.000619029
	FS273	0.00107082	0.00185234	6.90579e-05	0.00236851	0.000354654	0.00121813	0.00447582	0.00139701	0.0129491	0.000170372	0.000535924	0.000400376	0.046909	0.0272429	2.02079e-05	1.42924e-05	0.000258361	0.000358983	3.24395e-06	5.20116e-06	0.00109272	0.000368744	3.70557e-05	0.000978224	0.000205195	0.00153297	0.143879	3.90317e-06	0.000103718	0.000411249	3.32517e-06	0.000463716
	FS274	0.000643731	0.000673725	3.1051e-05	0.000764636	0.00024869	0.000612537	0.00151383	0.000567501	0.0139322	2.2804e-05	0.000302471	0.000277844	0.0131652	0.12365	2.19589e-05	3.50659e-06	0.000144261	0.000334332	1.07973e-05	8.29991e-06	5.31566e-05	7.75864e-05	1.79625e-05	0.000360001	6.64676e-05	0.00432547	0.154802	7.71354e-06	8.18676e-06	0.00018795	2.57107e-06	0.000586586
	FS275	0.000353157	0.000623796	1.78778e-05	0.00074303	4.89431e-05	0.000585679	0.00130018	0.0081653	0.00668306	5.34132e-05	0.000378599	0.000171818	0.0392318	0.00858825	1.47287e-05	2.33991e-06	9.52462e-05	0.000209118	5.00142e-06	1.48458e-05	0.000100749	0.000127143	1.21409e-05	0.000433905	0.000469146	0.000953748	0.0742562	7.25082e-06	1.24116e-06	0.000396606	5.12007e-06	0.000251191
	FS276	0.000611112	0.000787626	3.28002e-05	0.00107364	6.06835e-05	0.000562791	0.00310089	0.000546504	0.0123582	7.09684e-05	0.000200961	0.00029515	0.0192778	0.00943667	1.9481e-05	2.9122e-06	4.42368e-05	0.000367161	1.8025e-05	3.93684e-06	0.000303835	0.000114599	1.33848e-05	0.000394968	0.000148889	0.000849921	0.137313	5.97315e-06	8.66919e-07	0.000365711	9.42981e-06	0.000450033
	FS277	9.15687e-05	0.000331131	4.93959e-06	0.000412628	1.30675e-05	0.000255483	0.000604646	0.000294181	0.00158701	4.23444e-05	0.0001166	3.95136e-05	0.0138914	0.00214293	3.98179e-06	3.19385e-06	3.19025e-05	5.85712e-05	3.68258e-06	1.17383e-06	0.000247508	4.22954e-05	6.29029e-06	0.000161391	6.18514e-05	0.000178827	0.0176335	5.21616e-07	4.65609e-07	0.000150219	4.52102e-07	6.07024e-05
	FS278	0.000164291	0.000467739	5.60948e-05	0.000525656	3.23892e-05	0.000602835	0.000681908	0.000529047	0.00401566	3.31852e-05	0.000262241	8.59915e-05	0.00815731	0.0329956	1.06667e-05	4.72185e-06	4.09059e-05	0.000127753	5.44253e-06	5.68833e-06	4.81503e-05	4.45805e-05	1.17093e-05	0.000487604	0.000739225	0.00500787	0.0446184	5.33641e-06	6.77874e-07	0.00107556	1.5014e-07	0.000149275
	FS279	0.000199508	0.00070055	1.63967e-05	0.000837674	0.000343316	0.000579439	0.00129573	0.000673967	0.00478448	8.56446e-05	0.0010784	0.000105247	0.0174675	0.229135	9.73862e-06	1.90245e-05	0.00014994	0.000218486	1.16489e-05	8.26486e-06	0.000111305	8.14327e-05	1.72145e-05	0.000672303	0.00140988	0.0117083	0.0531608	8.05693e-06	3.36319e-06	0.00329229	2.05409e-06	0.000185528
	FS312	0.000333928	0.000395133	2.21318e-05	0.000474284	6.08186e-05	0.00033582	0.00096534	0.000275616	0.00446583	4.66211e-05	8.45011e-05	0.000119553	0.00920303	0.173996	7.68289e-06	8.94315e-06	0.000462632	0.00039712	8.89041e-06	1.07403e-05	0.000600143	9.02463e-05	6.37987e-05	0.000252122	0.000183306	0.000301528	0.0496203	2.36576e-06	7.26939e-07	0.000112119	1.57052e-06	0.000217454
	FS313	0.00088395	0.00194158	3.86737e-05	0.00198955	5.01635e-05	0.00188305	0.00606539	0.00137219	0.00342728	0.000233941	0.00139377	0.000213453	0.0670344	0.16368	7.48064e-05	1.66511e-05	0.000209761	0.000398658	6.46091e-05	2.1527e-05	0.000754075	0.000309589	4.45975e-05	0.0011044	0.000667554	0.000878599	0.0380808	4.34881e-06	7.7311e-06	0.000956723	2.95751e-06	0.000336439
	FS315	0.000979829	0.000239353	0.000235422	0.000277098	5.74067e-05	0.000416465	0.00103297	0.000319658	0.0148058	1.9199e-05	7.85575e-05	0.000443248	0.0043116	0.0282561	0.000237713	3.06279e-06	2.23649e-05	0.000475751	5.48859e-06	1.75014e-05	1.04543e-05	3.19703e-05	7.99441e-06	8.8229e-05	0.000728072	0.000156584	0.164509	7.33068e-06	4.57436e-06	0.000257155	1.63946e-06	0.000903466
Guangzhou	GZ101	0.000961896	0.000838397	4.22662e-05	0.000965691	7.4237e-05	0.000267574	0.00140969	0.000771608	0.00941833	0.000136379	0.00260773	0.00020485	0.0226204	0.0293468	2.28717e-05	1.23455e-05	0.000763717	0.000275771	2.51427e-05	3.06736e-05	0.00154194	7.3344e-05	4.60214e-05	0.00064079	0.000183406	0.00605265	0.104648	9.07515e-06	9.07963e-06	0.000390552	5.15847e-06	0.000359826
	GZ105	0.000739894	3.94875e-05	9.87603e-05	0.000356526	3.17258e-05	4.21246e-05	0.000914595	0.000353782	0.00100718	0.000101644	0.00121769	3.76024e-05	0.0126467	0.0265455	2.7452e-05	2.78553e-06	1.88464e-05	0.000710566	2.77834e-05	1.18579e-05	0.000118035	2.9822e-05	2.0768e-05	0.00014853	5.21038e-05	0.000196642	0.00939241	1.18488e-05	3.55762e-06	0.00129048	1.37512e-06	5.32414e-05
	GZ109	0.00167519	1.70224e-05	0.000230749	9.51551e-05	9.00691e-06	7.27587e-06	0.000493995	9.89426e-05	0.00120369	4.77122e-05	0.000230111	0.000123851	0.00529652	0.0743511	0.000535414	1.73237e-06	2.58492e-05	0.000687401	1.33953e-05	7.54176e-05	2.08293e-05	1.15201e-05	3.11133e-06	9.44583e-05	2.90437e-05	2.49732e-05	0.0921579	1.65657e-05	9.93189e-07	2.39737e-05	0	0.000169563
	GZ113	0.000891952	0.000276495	3.52725e-05	0.00130584	2.13948e-05	7.56674e-05	0.00225656	0.00204204	0.00119081	0.0618019	0.00306438	3.62666e-05	0.476363	0.00955415	1.68448e-05	2.99815e-05	0.0007538	0.0128299	1.66367e-05	1.55125e-05	0.000473768	0.000106747	7.86149e-05	0.000616495	0.00041218	0.000864777	0.00885271	1.05608e-05	3.07007e-06	0.0013251	2.24917e-06	0.000432787
	GZ116	0.00191541	6.30654e-05	7.92044e-05	0.000435365	4.73905e-05	1.32639e-05	0.00995143	0.000603875	0.000771005	0.000195971	0.00035328	3.37975e-05	0.00969492	0.00472538	3.58937e-05	9.29735e-06	5.31203e-05	0.000661117	4.34831e-05	1.9639e-05	0.000152	5.24425e-05	2.54005e-05	0.000337557	4.97747e-05	9.20156e-05	0.0465226	9.30606e-06	6.29479e-06	0.000347943	2.54779e-06	5.32912e-05
Hong Kong	JL117	0.000326952	3.64715e-05	2.18395e-05	0.000190393	5.21075e-06	2.54186e-05	0.00162515	0.000222904	0.0003972	8.89263e-05	0.000403795	7.38642e-06	0.0236573	0.00343417	4.84672e-06	4.27828e-06	2.18873e-05	0.00100709	2.31325e-05	3.70643e-05	0.00032982	4.86764e-05	9.07415e-06	0.000113135	2.49343e-05	0.000143247	0.00621757	5.04236e-06	1.43551e-06	0.000130152	4.13763e-07	4.2664e-05
	JL118	0.00133644	3.81877e-05	6.67188e-05	0.000197625	6.09967e-05	2.28181e-05	0.00134586	0.000234442	0.00074816	8.86031e-05	0.000355783	2.7711e-05	0.0127907	0.00139389	2.38054e-05	3.26978e-06	3.16148e-05	0.00345535	0.000132531	0.000100093	0.000205214	2.42493e-05	1.53182e-05	9.09653e-05	2.08896e-05	0.000116257	0.1828	1.04753e-05	6.76956e-06	0.000406779	1.02222e-06	4.61996e-05
	JL121	0.00115553	0.000434812	2.36479e-05	0.00170235	7.23719e-06	0.000147752	0.0121507	0.00148146	0.000695951	0.000796377	0.00389619	4.25538e-05	0.0726618	0.0248258	1.57554e-05	1.49374e-05	0.000169195	0.000360325	4.07872e-05	2.42668e-05	0.000189263	0.000239945	8.50038e-05	0.000823625	0.000157989	0.000215209	0.0122323	3.02876e-05	2.64228e-06	0.0010942	8.56575e-07	4.25324e-05
	JL124	0.00107276	9.98092e-05	6.89909e-05	0.000623363	4.93135e-05	4.0625e-05	0.00340716	0.00069687	0.00110706	0.000273584	0.00205766	3.20148e-05	0.00905953	0.0256799	2.62026e-05	5.38746e-05	7.73914e-05	0.000483584	0.000270025	2.49025e-05	0.000513419	0.000102966	5.9158e-05	0.000289588	7.33538e-05	0.000278811	0.0416066	6.99035e-06	5.74914e-06	0.00047974	0	0.000159938
	JL127	0.00165038	4.85053e-05	9.65926e-05	0.000242477	7.89232e-05	1.4921e-05	0.00187921	0.000282129	0.00127772	0.000128101	0.000412727	0.000132898	0.0160242	0.0290758	8.72624e-05	8.62851e-06	1.11801e-05	0.000636207	1.74812e-05	2.63421e-05	0.000117627	4.03636e-05	1.53964e-05	0.000210751	1.89814e-05	3.6227e-05	0.0158548	2.73655e-05	2.99531e-06	0.000122236	2.55667e-06	8.70794e-05
Shenzhen	SZ261	0.00167074	2.58284e-05	7.88813e-05	0.000157589	1.2309e-05	7.98466e-06	0.000910123	0.000161322	0.00101104	7.69899e-05	0.000221107	2.86265e-05	0.00987786	0.00983003	3.01537e-05	3.93043e-06	1.66512e-05	0.000558494	3.66142e-05	4.7299e-05	0.000215262	8.09533e-05	4.50863e-06	9.36212e-05	1.74425e-05	2.6381e-05	0.0415145	9.93092e-06	7.08404e-06	0.000495045	1.3663e-06	9.52659e-05
	SZ262	0.00145756	9.6491e-05	2.25661e-05	0.000544892	1.76062e-05	3.41587e-05	0.00410351	0.000551726	0.000557688	0.000292917	0.000602266	8.08528e-05	0.015142	0.0308766	9.63576e-06	1.49389e-05	5.74931e-05	0.000290896	5.30018e-05	1.48089e-05	0.000603407	0.000152251	1.52534e-05	0.000485043	0.000275871	0.00041497	0.0596597	3.37836e-05	3.62581e-06	0.000573546	5.50058e-06	3.93355e-05
	SZ263	0.00012052	4.59025e-06	4.02182e-07	3.91023e-05	5.02255e-05	9.57416e-07	0.00158115	2.24198e-05	7.75449e-06	2.25373e-05	1.47052e-05	3.19218e-07	0.000737163	0.00388274	1.84251e-07	1.08249e-06	1.05356e-05	1.1297e-05	1.0483e-06	2.68406e-07	0.000248259	2.10999e-05	1.23844e-06	3.10531e-05	4.35221e-05	6.31209e-06	0.000292407	5.18256e-07	3.77125e-08	9.22818e-06	7.00771e-08	9.94962e-07
	SZ264	0.00832914	3.94472e-05	0.000135798	0.000235523	0.000360555	1.65143e-05	0.00138041	0.000272099	0.00106933	0.000156879	0.000320056	8.28049e-05	0.0128511	0.0154383	5.72058e-05	4.58183e-06	2.13543e-05	0.000877254	0.000506305	2.17397e-05	0.000216406	6.28762e-05	1.08173e-05	0.000220979	4.8194e-05	0.000192717	0.0188443	2.51782e-05	1.48108e-05	0.000255444	2.59876e-06	0.000110505
	SZ265	0.00248868	3.3605e-05	2.89492e-05	0.000163874	7.08024e-06	1.65338e-05	0.00183413	0.000162468	0.000590403	6.71098e-05	0.000228348	2.21951e-05	0.0121951	0.0350575	1.65309e-05	2.28208e-06	2.74774e-05	0.0023768	0.00011148	2.22244e-05	9.10212e-05	4.44298e-05	4.36302e-06	0.000121116	6.65078e-05	5.53361e-05	0.0417848	0.00180582	5.33867e-06	0.000915606	0	5.14662e-05
	SZ266	0.00190642	0.000138637	4.29161e-05	0.000837112	9.02159e-05	5.04248e-05	0.0042289	0.00130137	0.000789546	0.00156058	0.0023834	4.07226e-05	0.0141171	0.0371679	1.96449e-05	1.04783e-05	7.97386e-05	0.0004989	3.20418e-05	3.45621e-05	0.00120828	0.000676255	2.91505e-05	0.000540548	0.000145109	0.000121719	0.0143419	1.18545e-05	2.91168e-06	0.000440471	0	7.97249e-05
	SZ267	0.0016191	1.83584e-05	0.00018031	0.000115975	3.40178e-05	5.99325e-05	0.000564421	0.00013912	0.000619631	5.10576e-05	0.000143117	3.57363e-05	0.00194452	0.0218531	7.06904e-05	1.57859e-06	9.48363e-06	0.000334547	0.000117621	4.16073e-05	0.000102133	2.66828e-05	1.19619e-06	7.87535e-05	3.85952e-05	1.63046e-05	0.0291861	5.91537e-06	3.30048e-06	0.000102215	6.71193e-07	6.15739e-05
	SZ268	0.00190748	3.21276e-05	0.000147459	0.000287666	2.33606e-05	6.7715e-06	0.00443313	0.000281579	0.00166615	0.0001165	0.00170044	0.000118868	0.0187436	0.0266014	0.000326957	1.63203e-05	3.10765e-05	0.0093792	6.70288e-05	3.96461e-05	0.000612192	0.000260731	9.15472e-06	4.46364e-05	1.41313e-05	3.75703e-05	0.0227525	2.63792e-05	1.10658e-05	5.36368e-05	1.28271e-06	0.000287483
	SZ269	0.000372656	2.92465e-05	6.10875e-05	0.000199367	1.23177e-05	7.85195e-06	0.00187178	0.000209981	0.000373076	7.78286e-05	0.00014232	3.25954e-05	0.0793651	0.0126204	6.93528e-05	3.541e-06	2.17624e-05	0.000694542	2.74494e-05	5.7083e-06	0.000310756	0.000147745	8.74199e-06	8.04299e-05	1.39591e-05	0.000586363	0.0282597	1.38321e-05	5.72233e-07	0.000133308	2.25919e-06	1.64745e-05
	SZ306	0.00301062	0.000281482	6.68503e-05	0.00162306	0.000399661	8.28564e-05	0.00702988	0.0162379	0.000877634	0.000912137	0.00118029	2.90884e-05	0.0590233	0.0289532	0.000122383	2.92915e-05	0.000165452	0.000476759	0.000794898	1.82031e-05	0.000506194	0.00114631	3.7144e-05	0.000767547	0.000267298	0.000683088	0.276866	6.21205e-05	1.07446e-06	0.00104314	1.78334e-06	3.33139e-05
	SZ307	0.000550168	6.12727e-05	0.000108258	0.000407798	5.01973e-05	3.13519e-05	0.0012297	0.000524162	0.00123396	0.000140662	0.000536332	4.53171e-05	0.00928562	0.011515	9.75264e-05	7.73737e-06	6.27095e-05	0.000930138	3.07796e-05	2.30176e-05	0.000359344	0.000155486	7.53095e-06	0.000136033	2.90976e-05	5.45489e-05	0.0653485	2.06963e-05	2.68826e-05	8.45988e-05	0	9.30427e-05
Heshan	HS291	0.00126012	2.8724e-05	7.42921e-05	0.000214348	1.832e-05	4.53628e-06	0.00198042	0.000231808	0.000775879	7.10877e-05	0.000274879	0.000147394	0.0175025	0.0446153	0.000167038	5.61848e-06	1.66612e-05	0.000578948	6.19927e-05	1.28172e-05	0.000712937	0.000170164	7.33852e-06	0.000108302	6.01167e-05	5.37258e-05	0.00818586	2.5039e-05	2.84983e-05	8.44147e-05	0	6.91516e-05
	HS292	0.000841007	2.72372e-05	0.000145953	0.000148598	3.8074e-05	6.98474e-05	0.00209957	0.000226898	0.0011098	5.9855e-05	6.7773e-05	6.9299e-05	0.00909599	0.00335999	0.000490359	1.42746e-06	2.06888e-05	0.000899625	6.9443e-05	6.90913e-06	0.000184124	3.88029e-05	3.69726e-06	5.09198e-05	3.38876e-05	2.42235e-05	0.109443	1.8216e-05	1.09049e-05	7.52946e-05	9.66972e-06	5.13899e-05
	HS293	0.000472724	6.07079e-05	8.8191e-05	0.000412736	0.000231671	9.27923e-06	0.00222499	0.000550281	0.000964	0.000186358	0.000160682	2.48972e-05	0.00540856	0.0806621	0.000183161	8.52505e-06	3.79814e-05	0.000927691	4.61996e-05	1.9663e-05	0.00019851	0.000274883	3.15058e-05	8.01451e-05	2.15389e-05	0.000135477	0.0807408	2.89293e-05	2.18384e-05	0.00034152	5.76212e-06	4.06702e-05
	HS294	0.00266575	4.32054e-05	0.00010353	0.000284097	3.28293e-05	1.06645e-05	0.00105368	0.000363297	0.00105269	0.000108079	0.000411227	3.63526e-05	0.00820836	0.0202781	0.000224623	5.63619e-06	6.22167e-06	0.000528002	4.34119e-05	2.99308e-05	0.000327444	9.14656e-05	1.63769e-05	0.000326568	5.02578e-05	7.99842e-05	0.0351715	2.06553e-05	7.06627e-06	0.000124996	2.33289e-07	7.97651e-05
	HS295	0.000489387	3.18157e-05	0.000838666	0.000176882	0.00166848	7.00784e-06	0.00124769	0.000291179	0.000915612	0.00010891	0.00051258	6.04668e-05	0.0176841	0.0763859	0.000233073	4.07449e-06	4.78374e-05	0.00252485	0.000340023	2.77558e-05	0.000249601	6.07571e-05	8.27014e-06	3.93206e-05	1.89409e-05	9.94363e-05	0.0274882	3.51078e-05	1.72773e-05	0.000479006	1.70062e-06	0.00011682
	HS296	0.000397727	2.55703e-05	0.000144899	0.00019754	3.42398e-05	3.15395e-06	0.000893047	0.000235409	0.000944061	7.79116e-05	6.7792e-05	4.36288e-05	0.0107999	0.0233313	0.000357079	5.1028e-06	2.81466e-05	0.00142179	1.88768e-05	#VALUE!	3.92802e-05	0.000113856	1.16073e-05	0.000263907	1.1697e-05	4.9009e-05	0.0790407	2.49942e-05	4.17423e-06	6.92708e-05	7.96309e-07	3.28208e-05
	HS297	0.000442967	0.000215583	8.81095e-05	0.00115622	0.000492007	3.59282e-05	0.0100231	0.00162261	0.000861442	0.000557189	0.00081497	3.73912e-05	0.0149189	0.0662806	0.0026935	7.51016e-06	0.000121162	0.00216421	3.93857e-05	3.49874e-05	0.00148587	0.000530864	3.0041e-05	0.00254583	7.89593e-05	0.000284445	0.0573533	1.56514e-05	3.62043e-06	0.000400596	5.8294e-07	3.2435e-05
	HS298	0.000305722	8.02262e-05	0.000203011	0.000330144	6.98858e-06	1.91642e-05	0.0021151	0.000391984	0.000883474	0.000124573	0.000865441	2.38983e-05	0.00466578	0.021529	0.000404664	5.05542e-06	0.000188487	0.000604693	1.32667e-05	3.35611e-06	0.000212353	9.3471e-05	1.24178e-05	9.12233e-05	0.000114914	0.000467637	0.0716166	1.23994e-05	5.6214e-06	0.00166418	1.20082e-06	3.01066e-05
	HS299	0.00428095	1.98845e-05	0.000186369	0.000120338	1.37618e-05	3.81579e-06	0.000814789	0.000127951	0.00153206	4.35425e-05	0.000205983	9.20034e-05	0.0102424	0.093536	0.000397577	2.01426e-06	0.000399988	0.000702916	2.4653e-05	4.17841e-05	3.73933e-05	3.41561e-05	3.25878e-06	2.6378e-05	3.61604e-05	2.51935e-05	0.0529436	2.56328e-05	2.6954e-05	4.66311e-05	2.94276e-06	6.21828e-05
	HS324	0.000452776	1.77501e-05	0.000233857	0.00010094	0.000324083	3.16419e-06	0.000451646	0.000113054	0.000793871	3.56023e-05	5.30651e-05	3.93341e-05	0.00387767	0.00665439	0.000286547	1.778e-06	7.47419e-06	0.00058771	6.16648e-05	1.20625e-05	3.96118e-05	1.49492e-05	3.56799e-06	5.696e-05	1.2779e-05	1.93825e-05	0.0997276	2.22454e-05	2.30949e-06	9.78277e-05	0	3.86838e-05
	HS325	0.000128862	3.83365e-05	2.83183e-06	0.000232025	2.22733e-06	2.44606e-05	0.00105989	0.00016274	0.00014767	3.11048e-05	0.000130802	4.6301e-06	0.00387302	0.0038257	2.26992e-05	2.1142e-05	9.45382e-05	5.28877e-05	6.4745e-05	1.73293e-06	0.000172827	5.09719e-05	1.99245e-05	0.000241646	3.35792e-05	0.00257413	1.44445e-06	1.7026e-06	5.28289e-07	0.000358326	0	3.841e-06
	HS326	0.000214905	1.7886e-05	2.58578e-05	8.60996e-05	6.08508e-06	1.41107e-05	0.000448026	7.0501e-05	0.000306064	1.15713e-05	4.32428e-05	2.46623e-06	0.00175341	0.00115435	5.6176e-06	1.33309e-05	4.49796e-05	2.29645e-05	3.83607e-05	9.65385e-07	0.000188212	1.59285e-05	3.8901e-06	4.92979e-05	0.000563034	0.00272911	4.179e-06	9.69911e-07	2.20074e-07	0.000279343	0	3.72387e-06
	HS327	0.000217571	4.56042e-06	8.27765e-06	1.97795e-05	7.75653e-05	3.45902e-06	8.27781e-05	1.27184e-05	8.70888e-05	2.21561e-06	4.72648e-06	6.02521e-06	0.000357387	0.00325257	6.52718e-05	7.62656e-07	5.17034e-06	0.0025254	9.01399e-05	1.0895e-06	0.000105795	1.52023e-05	2.19749e-06	1.86309e-05	0.000214168	0.000147093	1.59695e-05	2.01229e-05	8.5319e-07	5.32634e-05	0	5.91823e-06
Dongguan	DG281	0.000439276	3.4305e-06	3.72505e-06	1.30157e-05	1.61844e-05	1.71566e-06	5.00938e-05	7.77794e-06	0.000242104	1.86083e-06	7.1388e-06	4.71757e-06	0.000272495	0.0101486	4.57532e-06	2.95644e-06	8.86276e-07	5.35851e-05	3.43151e-06	4.0073e-06	4.64127e-06	2.74905e-06	2.73545e-07	7.32384e-06	7.67661e-06	0.000859492	6.22954e-06	1.89541e-06	1.10846e-07	2.34722e-05	0	3.61939e-06
	DG282	0.000255123	2.99352e-05	6.84164e-06	0.000111525	2.52972e-05	2.63698e-05	0.000479897	6.96755e-05	0.000209922	2.08126e-05	7.69168e-05	9.90331e-06	0.00258885	0.00358575	2.09752e-05	6.8429e-06	2.77418e-05	0.000150986	4.49921e-06	4.50823e-06	0.000160139	0.000104879	4.22991e-06	7.31734e-05	8.43172e-05	0.0013497	0	4.04712e-06	1.50097e-07	0.000487877	0	9.83745e-06
	DG283	0.000127008	1.7072e-05	3.87318e-06	8.0495e-05	2.41148e-05	1.27694e-05	0.000235993	3.46794e-05	0.000322531	1.39066e-05	2.81324e-05	3.97259e-06	0.00216007	0.00123154	1.63275e-05	9.66376e-06	6.27783e-05	0.00010158	1.93396e-06	1.01586e-06	4.83393e-05	5.9928e-05	2.27843e-06	4.56124e-05	3.19124e-05	0.000425825	6.18323e-06	1.74251e-06	0	0.000394284	0	3.9198e-06
	DG284	1.99707e-05	3.2688e-06	7.17827e-07	1.6429e-05	3.78403e-06	2.95951e-06	3.43736e-05	5.00134e-06	3.66184e-05	1.89977e-06	1.35537e-05	1.19004e-06	0.000305686	0.000466804	6.29824e-06	2.4073e-06	4.67856e-06	0.000173571	3.24492e-07	2.18813e-06	8.23046e-06	7.36159e-06	3.12606e-07	1.05764e-05	8.65387e-06	0.000333464	1.56218e-06	6.67125e-07	2.47252e-07	0.000228743	0	2.25109e-06
	DG285	0.000165526	1.95722e-06	3.37676e-06	9.46852e-06	4.83134e-06	1.27668e-06	5.00101e-05	7.79432e-06	0.000226736	2.44601e-06	0.000123845	9.14365e-06	0.000616417	0.423831	8.90524e-06	1.60352e-06	1.62818e-06	0.000213508	7.88783e-06	1.36453e-06	6.30838e-05	9.62581e-06	8.80631e-07	9.43431e-06	5.158e-05	0.000315692	6.15374e-06	6.94911e-06	2.49634e-07	4.12119e-05	0	4.49367e-05
	DG286	8.73772e-06	2.94759e-05	3.00716e-07	0.000169078	3.4783e-07	2.47093e-05	0.000343725	4.83954e-05	1.89096e-05	2.41527e-05	0.000677465	3.66249e-07	0.0032176	0.000190494	9.7212e-07	2.57799e-05	4.69325e-05	7.18767e-06	4.69615e-07	2.7726e-07	0.000244573	0.000140057	6.03437e-06	0.000187689	8.70193e-05	0.00152665	3.15723e-06	3.03081e-07	2.20666e-08	0.00175199	0	4.61183e-07
	DG287	9.16954e-05	1.91263e-05	3.37863e-06	7.86172e-05	2.04005e-05	1.30567e-05	0.000382315	5.89331e-05	0.000211913	1.03363e-05	0.000276568	4.50904e-06	0.00141202	0.000686452	9.3653e-06	3.87362e-06	2.22278e-05	3.98541e-05	2.64913e-06	2.53658e-05	1.96249e-05	1.82385e-05	1.71615e-06	0.000182877	1.98384e-05	0.000566681	2.77381e-06	9.1632e-07	6.04018e-08	0.000113982	0	2.61394e-06
	DG288	0.000101549	4.74772e-06	8.81423e-06	1.90864e-05	1.55587e-05	3.45282e-06	5.84144e-05	8.70549e-06	0.000140259	2.72756e-06	9.80178e-05	3.07098e-05	0.000508306	0.00722618	1.36624e-05	7.87649e-07	1.17748e-06	0.000462999	2.39734e-06	2.92534e-06	6.87371e-06	3.93616e-06	3.01619e-06	1.27207e-05	3.16555e-06	0.000161993	9.62316e-06	1.81268e-06	2.09734e-07	5.48499e-05	0	5.54255e-06
	DG289	0.000185172	1.802e-06	3.16867e-05	1.14907e-05	7.14004e-06	1.38897e-06	2.94523e-05	4.30371e-06	0.000400077	1.45781e-06	3.9988e-05	0.00109273	0.000163926	0.00144654	1.34427e-05	2.8692e-07	8.81065e-07	0.000198551	1.19288e-06	2.1183e-06	5.16973e-06	1.72095e-06	1.16797e-06	4.73829e-06	1.85649e-06	6.27696e-05	5.66045e-06	4.32468e-06	2.22315e-07	8.72652e-06	0	4.92108e-06
	DG318	0.00020321	2.39061e-05	3.56486e-06	0.00012251	6.91304e-06	2.47988e-05	0.000485649	7.23448e-05	7.78558e-05	2.29193e-05	0.000759911	3.57888e-06	0.00269846	0.00993559	7.66947e-06	1.0259e-05	6.66035e-05	0.000299287	1.62072e-06	1.38402e-06	7.49734e-05	0.000183764	5.24851e-06	6.65823e-05	3.82911e-05	0.00160384	2.63159e-06	2.2783e-06	5.55939e-08	0.000483338	0	6.84921e-06
	DG319	0.00033672	2.4363e-05	8.62289e-06	7.49983e-05	9.82186e-06	1.7723e-05	0.000294502	4.46912e-05	0.000143192	1.18765e-05	0.000486898	4.97376e-06	0.00168394	0.00123832	1.65234e-05	1.17025e-05	6.61254e-05	0.000122075	3.73648e-05	2.19896e-06	0.000680566	2.15765e-05	1.83612e-05	0.000424532	8.86654e-05	0.000743184	3.37884e-06	2.77542e-06	6.1618e-08	0.000420974	0	0.000133362
	DG320	0.00191336	1.5001e-05	0.000104226	3.38388e-05	4.27741e-06	5.60372e-06	0.000172536	2.73756e-05	0.000462689	6.16389e-06	2.11016e-05	1.86471e-05	0.000626703	0.00166585	4.69952e-05	1.9678e-06	1.20901e-06	9.18042e-05	9.71766e-06	3.70795e-05	0.00010561	9.4514e-06	1.85294e-06	1.33724e-05	4.58951e-06	0.00087138	0	3.11825e-06	2.08078e-07	3.09369e-05	0	8.02299e-06
	DG321	5.18088e-05	1.44886e-06	1.08453e-05	1.00964e-05	1.90531e-05	1.34821e-06	2.34029e-05	3.36226e-06	0.000973278	2.55656e-06	1.46778e-05	6.59802e-05	0.000392269	0.00234057	2.64176e-05	3.97474e-07	1.5879e-06	0.000155667	0.000164262	1.72018e-05	2.39337e-06	3.08116e-06	2.48272e-07	1.60225e-05	3.75688e-06	6.48459e-05	1.07767e-05	4.71121e-06	3.40285e-07	5.62282e-05	0	9.82071e-06
Guangzhou	GZ250	2.98389e-05	1.02076e-05	2.80588e-06	4.55225e-05	4.80376e-05	1.00315e-05	0.00014995	2.14458e-05	6.29951e-05	1.32542e-05	0.000350754	7.44959e-06	0.000803589	0.000861191	9.60314e-06	6.40617e-06	2.07831e-05	2.72424e-05	2.36282e-06	9.57076e-07	3.59946e-05	1.12267e-05	2.78013e-06	3.21361e-05	0.0032918	0.000160106	4.77469e-06	9.88558e-07	4.37788e-08	0.000121514	0	2.7692e-06
	GZ251	1.60377e-05	2.49133e-05	7.26306e-07	0.000110489	8.80044e-07	2.07736e-05	0.000498095	7.5256e-05	1.43701e-05	4.42488e-05	0.000129814	7.80917e-07	0.00335835	9.04209e-05	9.68386e-06	1.04737e-05	2.97938e-05	6.95929e-06	3.81409e-07	2.62845e-07	5.97624e-05	7.40348e-05	4.13733e-06	7.86962e-05	1.88014e-05	0.000329059	1.11069e-06	5.94782e-07	5.00181e-07	6.52919e-05	0	1.26775e-06
	GZ252	0.000259595	5.55952e-06	3.44595e-06	2.71689e-05	2.51705e-06	5.97703e-06	0.000117158	1.81531e-05	0.000497683	9.7605e-06	5.75703e-05	1.24475e-05	0.000503561	0.00233157	2.07107e-05	8.00152e-07	8.10406e-06	0.000605564	4.28259e-06	6.42408e-06	9.73065e-06	6.0759e-06	9.74365e-07	2.07545e-05	1.93346e-05	0.000175822	1.92726e-06	9.28091e-06	3.83588e-07	0.000171332	0	4.32571e-05
	GZ253	0.000103861	1.09914e-06	3.74181e-06	6.82699e-06	1.5324e-06	1.27531e-06	7.84917e-05	1.34661e-05	0.000961561	1.94972e-06	9.75167e-06	2.93553e-05	0.000182478	0.00058947	0.000329969	2.97196e-07	1.33729e-06	3.22313e-05	1.31981e-05	2.6984e-06	1.05923e-06	2.11332e-06	1.97741e-07	2.97735e-06	5.05858e-07	3.57105e-05	1.32892e-05	2.8442e-06	0	7.47412e-06	0	8.9892e-06
	GZ254	3.84117e-05	2.79283e-05	1.66851e-05	0.000138207	4.47802e-06	2.99452e-05	0.000315068	4.42338e-05	0.000199301	5.60857e-05	0.000284041	3.30585e-06	0.00284585	0.000503797	3.15015e-05	9.50233e-06	4.10913e-05	4.77647e-05	4.40348e-06	3.28427e-06	0.00026062	4.1247e-05	5.74885e-06	0.000109976	8.96332e-06	0.000917196	1.02642e-05	1.41721e-06	2.4824e-07	8.20922e-05	0	1.66198e-05
	GZ255	0.000290025	2.26071e-05	1.94268e-05	0.000128615	1.33853e-05	1.9906e-05	0.000290073	4.26327e-05	0.00013428	3.36083e-05	0.000143191	4.55598e-06	0.00293775	0.000866526	2.64607e-05	5.07796e-05	3.93442e-05	0.000216908	5.51295e-06	5.48082e-06	5.27451e-05	3.3493e-05	1.95212e-06	0.000122464	1.28156e-05	0.000541153	7.62963e-06	3.02835e-06	4.86616e-07	0.000147421	0	3.40596e-05
	GZ256	0.000250407	5.68225e-06	1.37162e-05	2.33514e-05	8.9683e-06	4.3317e-06	6.37162e-05	9.1641e-06	0.000281167	8.42042e-06	4.56312e-05	0.000986205	0.000440122	0.000387572	3.72637e-05	2.17257e-06	3.91204e-06	4.24429e-05	6.2846e-06	6.4847e-06	2.03669e-05	5.64021e-06	5.18784e-07	2.1525e-05	4.43565e-06	9.95294e-05	6.78151e-06	3.0385e-06	3.82317e-07	0.000973237	0	2.77208e-05
	GZ257	0.000227487	2.43338e-06	1.07232e-05	1.25004e-05	9.42513e-05	2.02129e-06	5.20256e-05	7.78455e-06	0.000336288	4.14796e-06	2.59714e-05	6.10999e-05	0.00031977	0.000447386	4.31956e-05	5.49975e-06	7.79097e-07	9.69995e-05	4.66424e-06	4.30363e-06	1.34796e-06	2.7786e-06	5.66856e-07	7.54322e-06	2.28181e-07	9.39323e-05	2.64456e-05	4.42128e-06	5.00333e-08	4.0405e-06	0	2.0509e-05
	GZ302	0.000126905	1.99943e-05	1.06459e-05	0.000107549	6.29533e-06	1.34756e-05	0.000425826	7.02284e-05	0.000381969	3.83258e-05	0.000166404	9.01514e-06	0.00175057	0.00183834	4.91823e-05	6.72142e-06	4.92148e-05	8.53314e-05	6.40649e-06	7.35199e-06	0.00032532	3.1766e-05	5.59613e-06	6.85297e-05	1.21207e-05	0.00107994	2.34851e-05	2.96776e-06	2.61031e-07	0.000177761	0	2.1168e-05
	GZ304	0.00012229	2.54101e-05	1.46325e-05	0.000117012	8.65831e-06	2.17587e-05	0.000387087	5.79069e-05	0.000249725	3.2261e-05	0.000181591	7.93232e-06	0.00420128	0.000750435	3.90995e-05	4.21296e-05	4.53607e-05	8.47429e-05	4.9052e-06	1.04243e-05	8.46462e-05	2.55183e-05	3.30408e-06	5.19675e-05	2.21426e-05	0.00304576	8.12034e-06	1.70789e-06	2.68194e-07	0.000795134	0	2.25785e-05
	GZ305	0.000309644	2.58034e-06	6.01537e-06	1.28421e-05	4.91523e-05	2.90138e-06	2.67501e-05	3.85229e-06	0.000711229	3.94044e-06	2.37693e-05	0.000109037	0.000254882	0.000737817	6.00054e-05	5.59915e-07	6.47977e-07	0.000457678	9.27176e-06	1.23579e-05	6.60316e-06	2.92674e-06	2.63994e-07	7.89094e-06	2.84493e-06	0.0002774	9.40394e-06	2.81694e-06	2.2383e-07	0.00121675	0	3.22235e-05
